# Supplementary material for: Bayesian model selection for complex dynamic systems
Source: Nat Commun. 2018 May 4;9:1803. doi: 10.1038/s41467-018-04241-5 (PMC5935699; doi:10.1038/s41467-018-04241-5)
Supplement: Supplementary file 4 — Supplementary Data 1 [file 41467_2018_4241_MOESM4_ESM.xlsx]

## Sheet: Supplementary Data 1
Year	# Accidents
1852	5
1853	4
1854	1
1855	0
1856	4
1857	3
1858	4
1859	0
1860	6
1861	3
1862	3
1863	4
1864	0
1865	2
1866	6
1867	3
1868	3
1869	5
1870	4
1871	5
1872	3
1873	1
1874	4
1875	4
1876	1
1877	5
1878	5
1879	3
1880	4
1881	2
1882	5
1883	2
1884	2
1885	3
1886	4
1887	2
1888	1
1889	3
1890	2
1891	2
1892	1
1893	1
1894	1
1895	1
1896	3
1897	0
1898	0
1899	1
1900	0
1901	1
1902	1
1903	0
1904	0
1905	3
1906	1
1907	0
1908	3
1909	2
1910	2
1911	0
1912	1
1913	1
1914	1
1915	0
1916	1
1917	0
1918	1
1919	0
1920	0
1921	0
1922	2
1923	1
1924	0
1925	0
1926	0
1927	1
1928	1
1929	0
1930	2
1931	3
1932	3
1933	1
1934	1
1935	2
1936	1
1937	1
1938	1
1939	1
1940	2
1941	3
1942	3
1943	0
1944	0
1945	0
1946	1
1947	4
1948	0
1949	0
1950	0
1951	1
1952	0
1953	0
1954	0
1955	0
1956	0
1957	1
1958	0
1959	0
1960	1
1961	0
