# Supplementary material for: Bayesian model selection for complex dynamic systems
Source: Nat Commun. 2018 May 4;9:1803. doi: 10.1038/s41467-018-04241-5 (PMC5935699; doi:10.1038/s41467-018-04241-5)
Supplement: Supplementary file 5 — Supplementary Data 2 [file 41467_2018_4241_MOESM5_ESM.xlsx]

## Sheet: A125 - X
Time [min]	Cell #1	Cell #2	Cell #3	Cell #4	Cell #5	Cell #6	Cell #7	Cell #8	Cell #9	Cell #10	Cell #11	Cell #12	Cell #13	Cell #14	Cell #15	Cell #16	Cell #17	Cell #18	Cell #19	Cell #20	Cell #21	Cell #22	Cell #23	Cell #24	Cell #25	Cell #26	Cell #27	Cell #28	Cell #29	Cell #30	Cell #31	Cell #32	Cell #33	Cell #34	Cell #35	Cell #36	Cell #37	Cell #38	Cell #39	Cell #40	Cell #41	Cell #42	Cell #43	Cell #44	Cell #45	Cell #46	Cell #47	Cell #48	Cell #49
0	0	0	0	0	0	0	0	0	0	0	0	0	0	0	0	0	0	0	0	0	0	0	0	0	0	0	0	0	0	0	0	0	0	0	0	0	0	0	0	0	0	0	0	0	0	0	0	0	0
5	-0.0292812	-0.284104	-0.28032	0.30801	0.00140822	-0.594484	0.360126	0.381456	0.293199	1.44642	-1.50665	-0.0188174	0.710877	0.841394	0.942717	-0.0816507	-0.945745	-0.403653	0.382874	-0.709942	-1.05986	0.258005	-0.0149192	0.108116	0.651416	-3.90189	-0.461813	0.722052	-0.682698	-0.463791	-0.822732	0.0031409	-0.437914	-0.456293	-1.29459	0.14757	0.690906	1.15666	-1.66855	-1.6354	1.76539	0.82457	0.448683	-0.0500974	0.0101486	1.14299	0.384637	0.713967	0.723215
10	-0.134218	-1.24759	-0.607251	0.143337	-0.0275163	-1.07596	0.105403	0.388694	0.292246	2.50764	-2.78682	-0.0416588	1.26642	1.67764	2.91039	-0.57315	-2.41025	-1.05729	0.761011	-1.09244	-2.59329	1.23759	-0.432683	0.0665456	2.50623	-5.21391	-0.450911	0.923139	-1.00958	-2.87227	-1.14778	0.348093	-4.07138	-0.744456	-2.2641	0.53076	1.28237	1.46267	-5.56434	-2.51641	3.04614	0.997344	0.383266	0.541782	-0.26393	1.67174	1.50949	-0.723715	1.56243
15	-0.108569	-1.10942	-1.13232	0.105543	0.025594	-1.23277	-1.01626	0.370803	0.626949	5.09716	-4.35233	0.0479463	1.89871	3.48462	5.50159	-2.15604	-2.9642	-2.64546	1.22009	-1.30576	-2.50315	2.22618	0.17664	-0.335912	4.46842	-7.17673	-0.353386	1.00515	4.69411	-3.47772	-1.38609	2.27859	-3.81834	-0.758058	-2.21522	0.996327	2.27457	1.28144	-7.83165	-3.38999	5.70088	1.69324	1.10184	0.818195	-0.575114	1.65411	2.1028	-1.63357	2.67446
20	-1.06654	0.156049	-1.34402	-0.581336	0.0351321	-1.3251	-1.31601	0.66099	0.634721	5.06803	-4.17003	-1.3232	2.27589	5.49639	7.06446	-2.1219	-3.56905	-3.59008	1.33318	-1.34441	-2.91936	2.52529	-0.606172	-1.24041	4.00252	-9.78261	-0.194087	0.553251	8.55163	-3.40943	0.275995	2.62256	-2.58418	-0.43205	-2.61036	0.813407	3.17825	-0.67653	-12.5911	-3.17588	7.32761	2.33915	1.11945	-0.436825	-0.921448	1.67066	2.40899	-2.02657	5.89318
25	-1.07404	0.852596	-2.06909	-0.576785	0.0775967	-1.69148	-1.47892	0.680613	0.93858	5.30962	-4.09132	-1.32182	2.58119	7.34155	8.38744	-2.19981	-4.03598	-4.2534	-1.37612	-1.87134	-3.20582	3.16331	-0.997149	-1.19687	3.23935	-11.5362	-0.0471326	0.173708	10.3202	-3.34577	0.690593	2.65807	0.259865	0.864769	-3.21981	-1.50524	3.82689	0.0749155	-16.4733	-4.24198	9.55551	3.06341	0.953792	-0.816931	0.196594	1.79584	3.74159	-1.93235	6.81489
30	-1.03098	1.8325	-2.9343	-0.58564	1.36758	-2.2326	-1.27919	0.690161	1.24937	3.20137	-3.50814	-1.32677	2.88334	8.6556	9.68146	-2.20262	-4.37506	-4.03917	-1.29648	-2.93303	-2.39264	3.06644	-1.99044	-0.186304	1.35703	-12.0812	0.566598	-0.427729	12.0131	-3.04668	1.59829	2.60741	4.07304	2.1387	-2.98673	-1.84333	4.48229	1.75393	-19.0752	-5.81823	11.9687	2.65464	-1.72154	-1.32986	2.75691	1.79927	4.03394	-1.98165	6.77238
35	-2.04546	2.70563	-3.93624	-0.0634772	2.32568	-3.1578	-1.00421	0.754774	1.28137	-0.95356	-0.763743	-1.10916	3.22439	9.98409	9.21144	-2.12197	-5.34772	-4.16568	-1.34381	-3.63903	-1.40465	3.11087	-2.9855	0.735143	-1.56484	-12.5465	0.43751	-1.41752	19.7717	-2.70476	2.26896	2.63012	4.51079	3.40069	-1.34098	-1.81345	4.87903	3.74103	-21.3336	-8.07624	13.2788	2.52463	-3.61246	-2.36114	6.28251	1.31567	4.22257	-3.23533	6.83411
40	-4.34509	1.42863	-7.88117	1.23624	2.61182	-4.15124	0.276646	1.32482	2.21977	-1.95418	-0.0811082	-0.74617	3.77375	12.0999	8.86006	-2.14875	-6.01102	-4.42913	-1.57327	-4.29433	-1.07531	3.12846	-4.26707	1.33015	-4.3404	-14.102	0.209195	-2.3267	20.0877	-1.41718	2.2518	2.5116	2.99416	3.33776	-1.40687	-1.91348	6.17016	5.05632	-23.5715	-8.21805	13.2292	1.91262	-6.54191	-2.40629	6.86286	0.413796	2.54754	-3.14233	6.84345
45	-5.31826	0.786116	-10.6539	2.46072	7.16788	-4.80044	0.385937	1.63707	2.85019	-2.85169	1.28333	-0.452196	4.10852	14.5427	9.01073	-2.07305	-6.8639	-4.62679	-1.57253	-3.97465	-1.23616	3.8396	-4.88361	0.608761	-5.71393	-15.6379	0.855549	-2.18582	17.7617	-0.49096	2.90662	2.5997	-0.773863	3.75245	-1.83828	-1.92356	7.1539	5.66288	-25.2121	-10.2803	9.96258	0.528385	-8.42955	-3.6936	8.19402	0.379893	3.02428	-4.53342	7.17048
50	-5.23355	-0.0722243	-13.3528	4.18482	9.70178	-5.40806	0.94618	1.96679	3.1712	-4.82857	3.57068	-1.98989	4.22486	15.9305	8.95789	-1.3466	-7.59962	-4.62473	-1.19864	-3.99744	-1.27305	6.72889	-5.4693	0.225653	-8.89584	-17.1527	0.91834	-2.26486	17.6596	1.45288	3.6012	8.4605	-1.80638	5.67043	-1.90253	-1.87052	7.50064	6.32857	-26.8568	-12.3749	5.15008	0.2393	-9.29969	-6.58105	9.08326	0.0907134	3.3691	-6.74165	10.0668
55	-5.24676	-0.328466	-14.906	5.19363	9.72338	-5.50148	1.20707	2.23937	3.138	-6.44747	4.14329	-2.62431	4.57851	16.5199	8.46452	-1.90463	-8.78011	-3.34347	-2.66257	-5.9218	-1.669	13.493	-5.55342	3.31773	-10.7732	-18.2751	0.750364	-2.37673	18.4313	4.0316	4.25906	8.50409	-4.05318	7.59435	-2.16427	-3.36393	7.48874	7.94909	-29.641	-14.3808	3.79976	-0.357296	-8.98052	-7.47332	8.71975	0.364964	4.40631	-7.76813	14.2876
60	-6.617	-0.821258	-15.6278	6.06937	10.0867	-5.42101	1.64309	2.29343	3.49802	-6.788	4.31996	-3.23106	5.30357	16.7086	7.39608	-3.18491	-9.79186	-3.00489	-3.30882	-6.19822	-3.22595	15.3022	-5.88874	5.6134	-12.0808	-17.9538	0.70992	-3.92846	18.5503	5.39832	4.57972	8.37513	-5.52836	8.49422	-3.82968	-3.79863	8.7897	8.90364	-30.3273	-16.5377	4.5858	-1.0255	-8.96435	-8.4396	8.71445	-0.280881	5.3576	-8.47399	17.1798
65	-4.08191	-1.02773	-14.7952	6.47179	11.9788	-10.3385	1.96478	3.64919	3.74712	-6.70066	4.46247	-5.84083	6.28681	17.3049	5.98357	-2.3975	-11.022	-3.06473	-2.80096	-6.85924	-5.85265	16.5894	-6.48909	7.20995	-13.482	-18.9247	0.404389	-5.14906	19.675	6.63358	3.41337	6.99141	-4.1862	10.5868	-6.06782	-3.34896	10.3679	11.4626	-32.3592	-19.0973	2.90682	-1.63246	-9.77054	-9.42514	9.23124	-0.871655	9.22744	-9.37526	19.1467
70	-3.43916	-1.34277	-16.624	7.10744	12.5828	-10.0073	2.3255	6.8608	4.19603	-4.9436	4.40072	-5.72342	6.64938	18.3042	3.71707	0.284999	-12.1295	-5.18079	-1.50994	-6.86388	-7.69131	18.8437	-6.58281	7.8565	-17.612	-20.0141	0.425695	-5.85786	19.6548	7.56858	3.02774	8.52681	-0.671802	11.1549	-8.03798	-3.28068	12.0055	11.7456	-34.111	-20.5021	1.60872	-1.92662	-9.68588	-10.6987	11.3973	-2.1399	12.1202	-10.2841	21.0691
75	-2.1313	-1.30245	-20.1327	7.96805	12.9458	-9.54127	2.36776	9.69341	6.05994	-3.95527	4.39236	-5.39262	6.91801	19.575	2.62112	1.59065	-13.0257	-7.68128	-4.90315	-6.81106	-8.95159	19.88	-7.11052	7.31893	-19.0079	-20.7033	-1.72301	-8.22391	20.6675	7.16101	2.34228	11.4042	1.51916	11.7526	-9.35379	-3.51926	12.4591	12.0166	-37.7811	-21.3986	-1.59395	-2.23867	-9.67879	-11.4449	12.0538	-2.80094	14.3902	-11.6323	23.6555
80	-0.910201	-1.69862	-21.3655	8.59837	13.4791	-8.19689	-0.862039	13.5772	6.37786	-3.90631	4.35794	-4.00912	7.51167	20.8002	1.32202	3.77303	-13.7151	-8.70986	-5.52693	-6.40825	-10.9586	22.7762	-7.52153	4.75444	-20.5422	-21.5335	-2.37459	-8.46896	24.2153	5.50607	2.01793	11.723	3.49439	11.3689	-11.2504	-2.63462	14.2359	11.9862	-38.4837	-22.6911	-5.70652	-2.24169	-9.67761	-11.6285	12.575	-3.18925	16.3273	-12.8967	25.8635
85	-0.994112	-2.50219	-23.979	9.31348	13.4113	-6.27948	-1.5002	18.7272	6.64914	0.862586	4.0717	-2.3512	8.09386	23.8924	-0.455797	4.61236	-14.6899	-12.5426	-1.43671	-6.49124	-11.8831	25.1133	-7.61208	3.88467	-22.1194	-23.3215	-2.73161	-9.10854	25.6252	1.93634	1.7045	11.7395	2.57037	10.985	-12.4765	-1.28829	14.5915	11.8486	-43.3061	-22.2798	-6.80158	-2.3065	-11.0247	-11.7438	13.1169	-4.76345	21.7009	-13.9561	27.4512
90	-0.972185	-3.15134	-24.4067	9.45379	11.7557	-5.3211	-2.77337	21.3706	6.89405	1.23656	0.761469	-1.07416	8.07569	25.0284	-2.1082	5.29847	-15.8587	-14.504	-1.69571	-6.8598	-12.9586	27.6385	-7.81545	5.16389	-23.499	-25.4499	-3.35577	-9.83664	25.3085	-0.395753	1.6249	12.0245	2.27621	9.10042	-13.5208	-1.585	14.4075	14.3973	-47.0472	-22.0678	-7.20822	-2.94679	-11.3158	-12.6622	13.4022	-5.99993	21.3686	-15.0996	26.8748
95	-0.871198	-4.10707	-26.5834	7.2564	11.9646	-4.33608	-5.28407	21.2737	6.98954	1.19532	0.71918	0.526634	8.37862	27.0148	-2.19988	6.59958	-16.3132	-13.0309	-2.27658	-8.12505	-13.5731	27.1679	-8.43675	5.88872	-25.3366	-26.1787	-3.89165	-10.0585	25.1105	-2.32497	1.67994	12.0415	2.19112	8.02967	-14.4379	-2.18922	12.8313	15.6286	-48.4656	-22.9659	-7.69762	-3.01988	-11.2128	-12.3937	12.9005	-6.33215	20.6347	-14.3854	26.728
100	-0.857316	-5.13805	-27.9272	5.86056	11.9689	-2.7689	-6.16996	25.2185	7.31561	2.81837	0.756033	1.78253	8.78195	28.3406	-6.01891	7.97167	-16.903	-12.3511	-3.31809	-9.10228	-13.4151	28.6717	-6.72106	5.87397	-27.2406	-26.5833	-4.70682	-10.6909	19.6201	-4.56065	2.3121	11.6522	-0.177366	6.84486	-13.8994	-3.22542	12.119	16.2948	-48.9417	-23.9704	-7.95167	-3.18661	-10.8145	-12.6729	13.3214	-6.31501	20.7847	-14.0545	26.8158
105	-0.951058	-5.75969	-28.4761	4.6513	11.829	-2.45244	-7.06821	27.1924	7.96166	4.12691	0.771365	3.71377	9.52682	30.3186	-7.34189	8.85538	-16.8951	-12.0341	-3.28852	-11.0691	-13.3246	28.3018	-6.7895	5.83885	-29.914	-26.5263	-5.35609	-11.0068	18.5026	-6.07445	2.89688	11.734	-0.755403	5.28473	-13.5768	-3.22035	11.2417	17.5755	-49.3744	-24.6359	-9.74268	-3.51306	-10.8185	-13.9781	13.889	-6.74222	21.4062	-12.6793	26.719
110	-2.74048	-5.55171	-26.7572	4.28069	11.422	-1.47106	-7.64841	27.1929	9.00273	4.08876	0.869836	3.88404	9.70476	31.9618	-8.46519	10.3179	-17.2109	-10.468	-2.87702	-14.26	-13.1128	28.2735	-6.1731	7.48341	-31.429	-26.9387	-5.72722	-10.7749	18.4173	-6.76029	3.57862	12.0549	-1.81184	5.04931	-13.6361	-2.84095	11.6342	21.7977	-51.3497	-24.9462	-12.5319	-2.46525	-11.6419	-14.035	13.9122	-7.99084	21.4772	-14.8583	26.2635
115	4.89268	-5.844	-29.4929	4.78772	11.1857	-1.14937	-8.39691	35.8564	12.8634	3.61306	1.87742	4.28545	11.3659	33.0872	-8.77831	11.4688	-17.539	-9.19823	-2.89334	-14.9022	-12.9977	27.8817	-5.78953	7.87941	-32.5573	-28.7868	-6.23536	-10.5496	17.9681	-7.4804	5.16732	11.5838	-2.53747	4.97264	-13.5975	-3.24884	13.2842	22.7483	-54.8775	-25.6195	-14.6052	1.10476	-12.229	-14.3115	13.978	-8.2958	20.9106	-14.0082	25.6762
120	4.78059	-7.30219	-30.6837	6.10253	10.1579	-0.837342	-9.17709	36.8051	13.6793	3.28625	1.89245	4.28511	12.3839	34.4507	-8.99859	12.6451	-17.5722	-8.37156	-2.95355	-16.2199	-13.0882	27.5518	-5.38444	6.95921	-33.5214	-29.3809	-6.37185	-9.87871	19.0383	-8.44678	6.14634	11.2629	-3.45804	4.48758	-13.2953	-3.49909	14.5873	23.9626	-54.8193	-28.4511	-16.0505	2.44726	-12.6264	-14.6384	14.4262	-8.16859	20.8734	-12.7433	25.8018
125	5.40609	-7.1423	-28.1019	5.9026	8.88179	-0.62402	-9.70685	38.1366	14.6285	3.71943	2.54119	6.25082	13.5233	35.0937	-11.2352	14.4131	-17.8671	-7.45609	-2.47182	-18.7013	-13.0179	26.6848	-5.01278	5.30803	-34.0156	-30.0094	-6.86926	-10.3023	19.3373	-10.9422	6.41427	11.2155	-6.37638	4.2136	-13.3445	-3.02352	15.8202	25.2699	-55.4251	-30.9899	-18.345	2.58081	-13.9119	-14.4765	12.7412	-7.73043	20.9459	-12.4054	25.8575
130	5.06486	-7.153	-25.7526	4.59968	7.99128	-1.99568	-10.3672	39.9647	15.0898	4.01538	4.80103	7.32815	14.2425	37.1568	-10.4997	15.9534	-18.2555	-6.31772	-2.37852	-19.0239	-11.8124	25.0285	-4.06593	4.83739	-34.4099	-30.438	-6.6649	-12.9221	19.2997	-11.645	7.11411	8.89719	-9.81945	2.5641	-12.0995	-2.96709	17.4217	27.2337	-54.6322	-33.3123	-21.9294	-0.10895	-14.5502	-14.4422	8.94415	-7.98917	19.988	-12.4724	26.2303
135	5.00264	-6.4469		3.64363	5.97921	-1.59107	-10.7819	40.9969	15.3595	5.3604	5.6759	7.97291	15.2967	38.7414	-10.1351	17.0366	-19.1943	-5.00649	-1.42722	-18.6815	-9.78592		-2.7297	4.50516	-35.1421	-33.6793	-6.98971	-14.9886	19.443	-12.5344	7.70626	8.58392	-12.0955	1.38884	-10.3716	-2.12244	18.4341	27.9341	-55.1991	-35.5181	-24.1178	0.508402	-15.27	-17.5711	6.71667	-8.59691	19.3532	-12.5189	26.464
140	5.52804	-4.89163		4.13308	4.03046	-0.187215	-11.4141	47.5139	16.0133	6.34397	5.68732	9.23283	17.5411	39.2648	-10.0971	19.8204	-20.0502	-3.80025	-1.24478	-19.3757	-8.17313		-1.56261	5.2276	-36.0079	-36.8275	-7.03092	-15.61	19.1809	-13.2848	10.988	8.66983	-10.365	0.932053	-8.76673	-2.06953	19.6626	28.5933	-55.8189	-38.2808	-25.7497	2.43833	-17.8032	-17.5887	6.0542	-9.61495	19.3414	-12.9434	26.467
145	5.60929	-3.76258		3.98965	2.78218	0.829073	-11.4006	47.4112	17.8578	11.8223	6.66048	11.16	18.7174	41.0236	-10.1488	21.5094	-20.7284	-2.54392	-0.757283	-22.2497	-8.41457		-0.342318	5.22223	-37.298	-38.639	-7.34907	-15.9527	18.4909	-14.1823	13.2632	8.2246	-10.705	0.515515	-8.93127	-1.46836	20.0409	29.2757	-54.0031	-38.9333	-26.8332	2.75458	-19.4033	-17.863	2.20281	-9.43646	19.4856	-14.2471	25.9813
150	5.8994	-3.64128		4.28158	1.78805	2.38224	-11.4011	51.0403	18.3276	10.8444	7.3312	12.3157	19.4608	42.5101	-10.0951	22.6777	-21.0387	0.0540442	-0.823361	-25.1873	-8.64923		0.763429	5.03054	-38.6797	-40.7333	-7.6297	-15.8876	12.5658	-15.1806	17.108	8.1635	-3.9084	-0.53696	-8.95161	-1.47168	20.9817	29.4933	-51.1075	-38.6069	-28.3091	3.05732	-21.9224	-18.1012	2.05759	-10.1965	19.5013	-15.1988	25.9626
155	6.87786	-3.30754		4.71734	0.782719	4.03709	-11.6577	54.2596	19.1732	9.8707	7.35242	13.9839	19.7162	43.4724	-9.98611	23.4215	-21.6154	1.83555	-0.803417	-27.2122	-8.21174		1.78299	5.02825	-39.9344	-41.6797	-7.22582	-16.1779	11.821	-15.9518	17.7553	6.87581	-4.39199	-2.1797	-8.49827	-1.16679	22.2824	30.0724	-50.1181	-38.6909	-30.9512	4.62722	-22.8489	-18.1074	1.42898	-14.4617	19.8845	-15.5617	26.0693
160	7.21112	-2.57017		6.42179	0.61042	5.98958	-12.009	54.2332	19.9194	9.22502	8.38473	16.5318	20.4941	45.2587	-9.67356	25.2067	-21.9103	2.01134	-0.849881	-29.1307	-6.646		3.08146	5.26799	-41.9677	-42.2548	-8.96541	-16.5294	11.5294	-16.288	18.6731	6.11869	-5.24034	-2.37882	-7.22107	-1.26033	23.8508	30.3749	-49.8436	-40.9448	-35.4399	6.53872	-23.6241	-18.157	0.357007	-16.3066	20.8204	-14.6482	25.9601
165	7.18723	-0.0760856		9.69005	0.258118	6.29063	-12.3195	54.06	20.5779	9.59356	9.84549	17.4515	20.822	47.5899	-9.45341	26.5637	-22.3323	3.59827	0.161955	-30.6648	-6.26323		3.84607	5.90459	-42.5083	-42.4614	-10.4537	-18.3781	11.7213	-16.5481		7.21703	-5.06751	-2.65406	-6.84546	-0.6787	24.8568	30.7435	-48.839	-43.9864	-37.7013	6.47991	-24.8954	-18.173	1.34151	-17.217	23.6134	-14.6329	26.1697
170	7.54557	1.19512		11.6575	-0.0763579	6.59692	-11.9629	52.7061	20.417	9.19934	10.975	19.2665	21.0937	49.5591	-9.48875	27.2323	-22.9729	4.82549	0.738304	-31.0435	-4.05964		4.66228	6.26882	-42.9683	-39.2781	-11.1925	-19.0762	20.1298	-18.1036		6.30412	-5.05404	-1.71197	-4.29411	-0.357892	26.4523	30.3301	-49.1652	-44.7802	-38.9277	7.17839	-26.1622	-18.2083	-0.322578	-18.1264	24.5462	-14.3616	25.416
175	8.80405	2.18091		13.1766	-1.75311	9.8078	-11.5283	56.1642	20.407	8.58032	13.1838	22.1169	21.7669	51.1412	-9.51322	28.1411	-22.9755	6.45994	1.48777	-30.9122	-2.7505		5.28768	6.08826	-43.0265	-41.4591	-12.1502	-19.1823	22.3694	-19.6075		5.72805	-4.94579	-1.58674	-2.94375	0.460355	27.4885	30.5928	-51.3769	-44.6647	-41.2011	8.58097	-27.3442	-18.744	0.847079	-19.2705	24.4626	-13.9761	25.3276
180	9.40754	2.54581		15.4628	-2.43265	11.3663	-10.7044	60.2918	20.4317	7.69691	15.4163	22.3054	22.1321	51.4954	-10.136	28.8998	-23.3766	7.35674	1.29291	-30.9476	-2.36226		5.89021	6.20915	-43.3395	-42.0035	-13.4259	-19.7064	23.7255	-20.987		3.71835	-4.99861	-0.0975486	5.1081	0.382953	28.7509	31.4922	-53.9396	-45.3376	-44.4228	8.25601	-28.7959	-18.5223	3.34372	-19.3668	25.2517	-12.7111	25.5861
185	9.74199	1.97059		15.4594	-2.8939	12.0708	-10.3448	61.5938	20.465	6.76362	16.622	24.5985	22.656	52.7212	-12.1141	29.9878	-23.4214	7.52832	1.39332	-30.8368	-2.46566		6.17165	6.19924	-45.7717	-42.0975	-14.695	-20.1001	26.3189	-22.8065		2.10922	-5.1115	0.515772	4.91877	0.400094	29.4174	32.319	-54.1877	-46.0378	-45.1918	9.17819	-30.7497	-18.3917	3.98334	-19.5685	25.608	-12.376	25.167
190	10.4127	1.36671		17.4064	-4.27135	13.0413	-9.74387	63.064	20.4832	4.53903	17.2272	26.0533	23.1419	54.0026	-15.3072	31.4312	-23.6323	7.83658	1.43505	-30.943	4.67372		6.79407		-46.9399	-44.2044	-16.004	-21.0108	26.8263			1.23279	-7.60664	1.14361	4.21993	0.454132	30.3769		-53.7754	-46.4235	-45.8026	9.47085	-31.4133	-18.0095	3.94683	-13.9181	26.0282	-11.7338	24.5894
195	11.0621	0.7857		19.0092	-5.2949	14.3719	-8.97781	63.5066	20.0422	2.28119	17.6915	26.8367	23.4689	54.3057	-17.9815	32.8376	-23.5271	7.82429	1.3874	-31.0777	4.59819		7.12833		-49.5953	-43.7541	-17.5857	-21.6326				0.834644	-8.76533	1.74221	4.27135	0.470658	30.9993		-53.0778	-46.7272	-48.0131	9.46689	-32.4897	-17.6363	3.92029	-13.7003	26.6371	-9.4956	25.2588
200	12.3487	0.188644		19.6592	-5.97837	15.9819	-8.38006	63.7767	19.1158	-0.164866	18.5415	27.1947	23.9014	55.0753	-18.2874	34.7558	-23.9829	7.75028	1.36092	-31.6218	4.94936		6.78002		-51.1938	-42.1087	-18.3196	-22.0638				0.196622	-9.12054	2.07824	4.66649	0.876998	31.355		-52.8054	-46.6505	-50.2631	9.82593	-33.3239	-18.0578	-2.28315	-12.9148	26.8036	-8.55605	24.8268
205	13.5572	-0.188461		20.8712	-7.51539	16.6355	-8.067	63.8268	16.8653	-1.88728	19.3231	27.5689	24.5784	55.7461	-20.5514	35.7539	-24.2244	7.80966	1.3509	-31.2006	6.01429				-51.2933	-42.4936	-18.6028	-21.8857				-0.0979808	-9.48123	2.42923	5.91469	1.21119	31.9902		-50.4882	-46.6126	-53.7703	10.1447	-34.2119	-17.5861	-2.19011	-11.6122	26.2097	-8.2222	24.7326
210	14.2353	-0.403816		24.5493	-8.78187	18.2252	-8.1473	63.9012	16.0069	-3.64829	20.3497	28.5619	25.0271	56.8048	-21.5394	36.3802	-30.1661	8.20485	1.32072	-31.2218	6.37241				-52.3282	-42.9374	-19.8771	-21.8695				-0.060076	-8.59198	1.60252	5.79217	1.22263	32.8279		-49.914	-46.6663	-55.1821	10.1762	-35.2351	-17.8086	-1.90487	-10.666	26.9717	-7.90745	24.8813
215	15.2658	-0.963111		27.11	-9.53684		-8.55115	62.2567	15.5911	-5.51066	21.3026	28.8851	25.5899	57.6419	-22.1489	37.1865	-30.1392	8.52031	1.3133	-31.2969	5.26872				-53.2632	-44.561	-19.5185	-21.8063				0.110618	-7.40975	1.34429	4.56291	1.15275	33.6021		-48.9591	-43.4204	-57.3606	11.1376	-36.136	-17.4672	-1.4998	-9.06463	29.1871	-6.58451	24.7712
220	15.5844	-1.62575		28.7158	-10.8237		-8.87342	61.0746	13.2562	-10.9644	23.681	29.206		57.8486	-23.2126	42.1511	-30.145	7.39513	1.2609	-31.4107	6.906				-53.2474	-47.9096	-19.6036	-21.1317				-0.0665711	-8.02756	1.40774	5.99683	1.02794	34.8853		-48.6108	-43.4367	-59.1502	13.3252	-36.9946	-17.2385	-1.1249	-7.41058	29.7086	-5.91639	24.7385
225	15.8405	-2.58649		32.243	-11.5969		-9.25368	60.1284	13.2691	-10.4027	24.491	29.4892		58.3651	-23.3341	44.295	-29.9867	5.54488	-0.733144	-32.3393	7.56924				-53.6592	-50.1341	-17.5635	-20.8625				-0.457614	-8.80244	1.42844	6.91334	0.330214	34.4729		-47.0207	-43.405	-60.3592	14.0553	-37.4724	-16.9205	0.8589	-4.97498	30.1066	-5.47703	25.5363
230	16.0298	-3.27133		32.5821	-10.8904		-9.5811	59.4798	13.4913	-9.63642	25.2234	30.4825		59.7255	-24.2879		-30.7673	4.86211	-3.63301	-32.9957	8.06509				-54.007	-51.3049	-17.8903	-20.8732				-4.61184	-9.48255	-0.65615	7.6237	-0.308899			-43.4967	-43.9238	-61.1621	13.5937	-37.7457	-16.8637	1.48631	-3.27888	34.2258	-4.71788	25.3556
235	15.963	-4.13158		33.2178	-11.7175		-9.03098	54.6575	13.8032	-9.37084	25.2423	31.132		62.2673	-24.9649		-32.5989	4.68063	-7.49021	-34.291	8.72361				-55.9596							-6.20424	-10.1986	-0.168064	8.29853	-1.94979			-40.7723	-45.932	-61.512	13.1669	-38.1495	-16.8624	1.73847	-2.08096	34.6452	-3.02143	25.4343
240	16.0199	-4.67616		33.8414	-10.8737		-9.01321	53.3947	14.4676	-9.34696	25.9621	31.9791			-25.5265		-33.9071	4.47278	-7.47204	-35.6034	8.60169				-58.3481							-11.3912	-11.0711	0.0461823	8.02849	-4.17942			-38.5462	-46.2356	-60.8335	12.8948	-38.7568	-16.5989	2.09991	-1.32201	34.9061	-2.85928	25.8605
245	15.9534	-5.0954		34.7908	-11.1951		-9.17662	52.4438	15.1341	-11.182	26.3926	33.1922			-25.958		-34.3868	3.19968	-8.37641	-37.1302	9.32181				-60.7463							-12.4043	-11.4967	0.152679	8.96091	-4.82311			-38.3531	-48.5165	-60.7847	12.8936	-39.0968	-16.2132	2.74839	-0.678451	35.9872	-2.29239	26.0609
250	15.0154	-6.60324		35.1062	-10.587		-9.54606	51.4894	16.4106	-13.7318	27.0544	35.2025			-26.5084		-35.3386	2.57069	-10.0584	-38.4639	9.65346				-63.398							-12.9065	-11.5444	0.170561	9.51045				-36.9486	-49.7993	-61.3744	12.9254	-39.7617		3.31972	0.282635	37.8227	-1.25817	26.302
255	14.7023	-6.97819		35.2246	-11.2383		-7.67795	49.8457	17.9206	-14.7754	28.3595	38.4295			-26.8766		-36.5127	2.52113	-10.2881	-39.6524					-66.3697							-14.6012	-11.8746	0.532269	11.0439				-36.3809	-49.6813	-61.8184	12.9746	-40.7284		3.74383	0.906432	33.5653	-0.582445	26.8996
260	14.6865	-8.4522		32.0057	-11.8821		-7.69379	48.9728	22.1961	-16.6412	29.0551				-27.9789		-37.8267	2.24245	-10.3999	-40.4948					-67.3512							-18.4725	-13.4716	1.2052	10.8731				-35.6667	-48.8476	-61.1519	12.5036	-42.6461		5.98662	1.58706	33.5411	0.192982	26.6017
265	14.7144	-9.55901		31.4988	-12.2774		-7.35624	48.5385	24.4065	-17.6183	28.849				-29.4232		-38.5219	-3.25818	-10.3885	-41.5723					-68.8688							-19.7634	-12.6122	3.37353	12.1138				-34.6733	-48.6377	-59.2141	11.8444	-43.2541		7.24556	2.47353	31.2066	1.28435	26.5774
270	14.8852	-10.1544		31.3045	-12.1635		-6.1253	48.5853	25.7789	-19.2784	28.7776				-30.3641		-39.3003	-4.15596	-11.0506	-41.703					-69.3193							-20.4785	-13.0918	5.00802	11.9728				-30.2007	-49.7908	-58.4836	11.8358	-43.5323		7.59452	3.21739	31.777	2.28827	25.987
275	17.1807	-10.7351		31.3089	-11.5354		-6.65673	48.6772	26.598	-20.656	29.5928				-32.1968		-39.9263	-4.16626	-12.5745	-46.5509					-71.4858							-21.0806	-14.9609	6.64816	12.8024				-27.6946	-53.5964	-59.9573	11.2234				4.15579	33.9638	2.25501	26.8362
280	17.8572	-11.1148		30.9763	-9.58206		-7.64537	54.28	26.7303	-22.8617	30.6377				-32.7697		-40.0365	-4.1144	-13.2308	-49.4274												-20.5226	-15.8091	7.68914	14.1574				-26.3258	-56.1982	-60.2561	11.1964				4.51061	32.1616	2.95356	27.1707
285	19.4777	-11.5407		30.6289	-9.02644		-9.49801	53.772	28.8912	-23.8702	30.0462				-32.9454		-40.1549	-4.00005	-13.9232	-52.6364												-17.2972	-16.2951	9.55637	17.0525				-25.0806	-57.365	-57.7993	10.91				4.72803	29.3551	3.93933	27.208
290	21.6927	-11.8282		30.605	-8.63237		-12.4355	49.9216	27.8521	-25.0466	32.2757				-33.3352		-40.6814	-4.03006	-14.5125	-53.2721												-15.663	-16.6998	11.8845	16.9978				-23.7418	-57.3264	-55.9516	10.8581				5.01696	28.3184	5.30056	28.4748
295	23.587	-13.5043		30.1273	-10.1395		-13.9735	48.6209	26.9587	-25.4122	32.6114				-33.7976		-40.9888	-4.14124	-14.5758	-55.1525												-16.1037	-16.6283	13.6179	16.9441				-21.4697	-57.0775	-58.312					4.9609	28.3582	6.33327	34.9569
300	24.5872	-15.3427		29.2233	-10.3754		-14.7268	47.5491	25.847	-26.784	35.4818				-34.6611		-41.3568	-4.1505	-14.4559	-56.8696												-21.0906	-16.4418	13.6142	17.5927				-20.1243	-58.5115	-61.5952					4.56995	26.7878	7.57725	35.4901
305	26.1762	-17.3529		28.3103	-8.98462		-15.3591	46.5536	24.9781	-27.3933	40.269				-36.2143		-41.8004	-2.46914	-14.5008	-58.645												-21.7166	-17.3408	16.2972	18.3024				-19.1587	-60.4289	-61.9668					5.10956	26.1761	9.40642	35.3239
310	27.8543	-18.6529		26.9574	-9.03302		-14.8919	45.7328	24.0262	-28.8923	41.1962				-37.471		-42.3775	-3.16157	-14.8934	-60.8866												-22.3284	-19.4584	18.2791	18.979				-18.1816	-60.8483	-62.1844					5.44101	25.7362	10.7902	35.981
315
320
325
330
335
340
345
350
355
360
365
370
375
380
385
390
395
400
405
410
415
420
425
430
435
440
445
450
455
460
465
470
475
480
485
490
495
500
505
510
515
520
525
530
535
540
545
550
555
560
565
570
575
580
585
590
595
600
605
610
615
620
625
630
635
640
645
650
655
660
665
670
675
680
685
690
695
700
705
710
715
720
725
730
735
740
745
750
755
760
765
770
775
780
785
790
795
800
805
810
815
820
825
830
835
840
845
850
855
860
865
870
875
880
885
890
895
900
905
910
915
920
925
930
935
940
945
950
955
960
965
970
975
980
985
990
995
[truncated: 1,045 more columns]

## Sheet: A125 - Y
Time [min]	Cell #1	Cell #2	Cell #3	Cell #4	Cell #5	Cell #6	Cell #7	Cell #8	Cell #9	Cell #10	Cell #11	Cell #12	Cell #13	Cell #14	Cell #15	Cell #16	Cell #17	Cell #18	Cell #19	Cell #20	Cell #21	Cell #22	Cell #23	Cell #24	Cell #25	Cell #26	Cell #27	Cell #28	Cell #29	Cell #30	Cell #31	Cell #32	Cell #33	Cell #34	Cell #35	Cell #36	Cell #37	Cell #38	Cell #39	Cell #40	Cell #41	Cell #42	Cell #43	Cell #44	Cell #45	Cell #46	Cell #47	Cell #48	Cell #49
0	0	0	0	0	0	0	0	0	0	0	0	0	0	0	0	0	0	0	0	0	0	0	0	0	0	0	0	0	0	0	0	0	0	0	0	0	0	0	0	0	0	0	0	0	0	0	0	0	0
5	0.825204	-0.109536	-0.626882	0.937132	-0.83776	1.81958	-0.37276	-1.02511	1.46377	1.11282	0.353892	1.15231	0.41658	-0.105221	1.06069	1.11828	-0.286498	-0.297811	0.459771	-0.445733	-0.740114	-1.06828	0.65781	-1.63947	0.574098	-0.26059	-0.220479	0.909923	0.520246	-1.98198	-1.14128	0.682606	1.24834	-2.10179	-0.735579	0.698107	0.306488	1.12901	1.62061	-0.916346	-3.38381	-0.0447104	-1.15227	0.392304	-0.121386	1.73252	0.805503	1.82526	-0.943545
10	1.45898	-1.22494	-0.520956	1.82108	-1.40081	3.20222	-0.148023	-2.48939	2.41981	1.33156	-0.560073	2.30427	1.18113	0.254438	1.60825	1.86289	1.09933	-0.899945	1.10051	-0.377943	-1.50603	-2.58006	0.651694	-2.19752	0.829523	-0.318088	-0.299972	1.57396	0.587134	-4.5032	-1.50735	0.589138	5.88457	-3.61652	-1.72696	1.40181	0.447695	1.56808	3.69548	-1.28356	-4.73287	-0.138262	-1.638	1.67117	-0.788275	3.71101	1.25742	5.08683	-2.288
15	2.25361	-1.32721	-0.422621	2.9138	-1.41533	4.01224	0.830734	-3.18889	3.4922	-2.11209	-1.29365	3.21227	2.1431	1.72854	2.34317	3.23193	1.82525	-0.770543	2.40393	-0.315878	-2.59688	-3.59743	-0.510592	-2.40683	1.61224	-0.559616	-0.972963	2.51041	3.9202	-7.06618	-1.85318	0.970277	8.18176	-5.01954	-2.80501	2.61747	0.745018	2.69601	6.96578	-1.57688	-4.69156	-1.00263	-2.75484	3.2246	-1.10954	5.74722	1.55241	7.05475	-4.24153
20	3.06662	-1.30161	0.233607	3.86758	-1.88903	4.85784	0.0657892	-4.14253	4.14272	-3.33824	-2.00781	4.42127	3.06428	2.60208	2.50502	4.35546	2.15481	-1.15507	3.50734	0.207496	-4.82138	-6.33815	-0.736721	-3.48397	2.92344	-2.2885	-0.0325697	4.36945	5.31177	-8.53965	-3.86762	0.256	9.07451	-5.66873	-4.80701	3.93057	0.37192	5.49332	11.1276	-5.17242	-5.38035	-1.38267	-4.00431	3.3682	-1.04895	6.6965	2.01298	9.24828	-11.1743
25	3.71593	-1.245	0.298938	4.32432	-1.8351	5.83758	-0.488107	-4.6634	5.17759	-5.16583	-1.26237	6.75301	3.73395	3.08211	1.99368	5.95988	3.40685	-1.6148	7.89394	1.93515	-6.02437	-7.31903	-0.250452	-5.03297	4.86698	-2.68917	0.649999	5.3543	7.66197	-9.84008	-5.11015	-0.754829	10.3862	-5.45174	-5.90453	7.842	0.780574	7.46319	14.6294	-7.06272	-6.11567	-2.11963	-4.33119	4.53569	-3.02725	7.32972	1.96186	10.6418	-13.4426
30	4.992	-0.830055	0.269616	4.91861	-2.71411	6.18349	-0.960527	-5.15505	5.90954	-6.57371	-0.914033	7.79238	4.75035	3.49333	0.963141	6.69804	3.71225	-3.22563	9.26728	6.69171	-6.9838	-8.80332	1.98685	-5.66497	6.37492	-2.68063	0.575228	5.64487	8.53289	-11.0087	-6.43046	-1.64197	8.12759	-5.86166	-6.83995	10.0757	0.964781	9.39371	17.8882	-8.60256	-7.31122	-3.08449	-6.55351	6.22082	-4.94224	8.06591	2.16846	12.7008	-14.0164
35	5.9135	12.989	-1.2286	5.72646	-4.21149	6.5068	-2.52317	-6.3173	6.26164	-10.3967	-2.65675	8.5787	5.14181	3.1	-0.384352	7.21612	4.69765	-4.83617	10.1161	8.26472	-8.12339	-9.4527	4.25304	-6.77032	5.79826	-5.00358	0.935604	6.57435	7.55398	-11.5895	-6.89811	-2.07685	6.49826	-6.47353	-8.06209	10.9534	0.58728	9.7823	20.1792	-10.6293	-7.82258	-3.68924	-8.06722	8.34427	-7.11841	9.26562	2.9911	14.0055	-13.2444
40	8.13019	12.6696	-1.95298	6.63795	-5.26021	6.66108	-2.98021	-6.75434	7.31364	-10.8931	-2.42967	9.75075	5.99021	2.45206	-1.82503	8.20617	5.61031	-5.47936	11.2044	8.74428	-8.73119	-9.51065	5.44082	-7.4316	5.31122	-7.44284	0.862799	7.05288	7.19233	-12.2198	-7.6861	-2.44608	5.6434	-6.14714	-8.59368	11.9726	0.146248	10.2782	23.6639	-14.5198	-8.63471	-5.01311	-8.05849	9.6092	-7.87387	10.7766	5.42211	14.8932	-12.918
45	9.10067	11.9672	-3.99783	7.26028	-6.84315	8.09459	-3.13576	-7.05719	8.26589	-10.7192	-3.02912	10.3381	6.692	0.844759	-2.85121	9.49861	6.98273	-5.98819	12.4096	10.9509	-9.44723	-10.6662	7.11018	-8.30236	5.2996	-8.13864	1.14143	7.79365	10.0426	-12.7509	-8.8023	-3.29556	4.74163	-6.18641	-9.22141	12.9694	0.172444	11.0104	26.0055	-15.4034	-10.4748	-4.8049	-9.67039	10.0472	-8.16761	11.7869	6.60976	15.8688	-12.9908
50	10.377	10.5419	-6.59475	7.99187	-8.17891	9.79307	-2.91448	-6.69631	9.29004	-11.2073	-3.40665	11.2772	7.68853	1.4157	-3.40644	10.9042	9.09058	-6.0722	14.2416	13.2812	-9.53647	-11.0832	9.0013	-8.59868	5.76996	-9.72135	1.3646	8.09067	11.3665	-14.3149	-10.0187	-3.3246	5.43034	-5.50588	-9.28828	14.8595	-0.0317524	10.5656	27.7515	-16.2724	-9.73906	-5.6178	-11.0099	11.3794	-8.43171	12.6019	6.91246	16.811	-12.4722
55	10.9219	9.05655	-8.90464	8.389	-8.84535	10.7112	-3.25263	-6.0658	9.80368	-12.1268	-1.24173	12.2723	7.90525	3.01202	-4.57916	11.4414	10.1861	-8.55035	15.3866	14.5658	-10.484	-12.7279	10.3846	-10.6347	5.63948	-11.1771	1.93742	8.78684	11.6733	-15.9822	-11.8039	-4.40846	6.3267	-4.29418	-10.2706	16.0227	-1.89425	9.34438	28.4287	-17.7441	-10.1251	-6.49592	-13.4323	11.7165	-8.27383	14.7333	7.48495	18.0455	-11.4913
60	10.8746	8.10126	-9.988	8.68852	-9.42136	11.1734	-3.8105	-6.6616	10.2807	-12.587	2.69931	12.2401	8.0729	4.66115	-6.36666	13.8625	11.0903	-10.2716	16.3274	14.8636	-11.3503	-11.6806	11.3557	-12.1837	5.22592	-13.7657	1.98907	8.94297	12.5708	-17.8869	-13.3524	-4.43227	2.74841	-3.29992	-11.0939	16.9996	-3.88908	8.65823	28.3107	-17.8542	-14.1135	-6.99028	-14.4361	12.6645	-8.10803	16.3987	8.28483	19.5902	-10.7429
65	12.4681	7.15609	-11.9603	9.76759	-9.71544	13.0634	-3.41991	-6.25436	11.6511	-12.5269	4.55249	12.6918	9.096	5.88019	-6.93611	15.8765	11.7891	-11.1899	16.939	16.7246	-11.4538	-10.9855	11.5717	-12.8923	4.1463	-16.205	3.48885	8.16196	12.7589	-17.8467	-15.3159	-4.26002	0.159882	-3.95686	-11.404	17.5173	-5.86901	8.94327	29.9716	-19.4987	-15.018	-7.07148	-14.9796	12.955	-9.35243	18.7863	7.04362	20.7743	-10.7605
70	13.3462	5.72084	-13.1028	10.6441	-9.83825	14.4254	-3.81644	-6.82828	12.5774	-15.0739	4.8272	12.3772	9.88146	5.67962	-7.53747	17.3289	12.702	-12.5563	18.5293	17.3337	-11.0815	-10.7975	11.5328	-14.4985	1.28203	-18.2635	4.60554	7.54279	12.4158	-17.9052	-16.7992	-5.73917	-3.0619	-4.26783	-10.8884	18.4264	-9.38218	11.1838	30.1045	-21.2896	-15.2234	-7.38011	-15.8342	13.6332	-11.5628	19.749	5.08152	21.4916	-12.1765
75	14.3806	4.50987	-15.6555	11.3051	-9.6986	16.1778	-2.39439	-8.63842	13.3196	-16.0835	4.88757	13.8195	10.4585	5.72807	-7.94898	18.5981	11.9489	-12.6916	21.1703	19.0866	-11.3771	-9.20877	11.8784	-15.789	-0.10463	-19.0978	5.54345	7.57601	6.23648	-18.5722	-17.7137	-7.67684	-4.46207	-6.50804	-11.1142	19.7451	-11.0442	10.881	26.8582	-21.5896	-14.2603	-7.84412	-15.5944	14.1341	-12.0291	21.5602	4.64707	23.019	-13.1969
80	15.2385	2.26763	-17.5411	12.9619	-9.49372	17.8274	1.0916	-11.3013	14.3963	-16.9055	4.49281	15.693	11.2443	6.1462	-7.8385	18.8426	12.6741	-13.5233	21.8665	21.1083	-12.2914	-7.86765	11.9986	-15.0671	0.418556	-20.1639	6.03083	7.66675	-0.429155	-21.0128	-18.173	-9.31006	-5.04928	-7.07424	-12.1887	21.3126	-9.87831	10.9186	27.4571	-20.8291	-13.9124	-8.02188	-16.4254	15.5952	-12.0006	23.0384	4.23262	24.5671	-14.1393
85	15.7727	1.01066	-18.8415	14.338	-5.69268	18.9838	2.82325	-14.087	15.1181	-18.026	4.22651	17.2843	12.1978	5.50379	-7.55236	19.161	14.3029	-11.7231	23.6189	22.7355	-13.9937	-9.79195	12.886	-15.6204	0.143799	-20.7745	6.79442	8.00178	-3.7679	-23.8457	-18.688	-9.85713	-8.3071	-8.20404	-13.6549	23.5173	-10.4165	10.9778	28.202	-19.8568	-14.7504	-8.0447	-17.2007	15.5382	-11.8302	24.3206	3.07418	25.4018	-17.6769
90	15.8843	-0.0305304	-22.48	15.4196	-5.55191	19.4303	2.92927	-16.6797	15.7607	-19.0658	5.9811	18.2411	12.826	6.04898	-7.29308	19.284	15.5858	-8.28334	25.1513	23.6875	-14.6558	-12.5736	12.9376	-16.7616	-1.36945	-18.6274	7.48929	7.83447	-5.13764	-24.9104	-19.734	-10.828	-11.302	-9.24298	-14.3919	25.3916	-12.2335	10.5541	29.1401	-18.3068	-15.7767	-8.78316	-18.7694	15.5886	-11.8778	25.907	2.97895	27.1058	-19.1943
95	15.8897	-1.29125	-24.818	19.4983	-7.0445	19.9837	3.074	-17.0089	16.1836	-20.6127	6.67698	19.0122	13.3668	6.11785	-6.89571	19.5606	16.3221	-6.99783	26.3411	24.7684	-15.912	-13.7205	12.92	-18.2987	-2.11247	-17.0845	9.12649	8.00404	-5.26182	-26.7875	-20.32	-11.7422	-14.0601	-10.4241	-15.4707	26.5332	-11.4618	10.27	29.0048	-16.7386	-16.7815	-8.83297	-19.2956	17.1056	-13.3371	27.1422	2.80297	28.8091	-20.0401
100	16.289	-1.62064	-25.7224	22.6534	-7.89568	20.7141	3.07022	-16.2665	16.7353	-22.5087	8.1056	20.5267	14.1108	5.78518	-7.23591	19.6264	17.5719	-6.39183	28.9739	25.413	-17.2954	-16.9404	17.6889	-19.1695	-1.77828	-16.7991	10.3749	8.25057	-5.8544	-27.3558	-20.982	-13.1565	-16.9487	-9.92426	-17.024	29.3854	-10.5718	10.2864	29.2151	-14.422	-17.0462	-9.42063	-20.3087	18.4072	-13.3031	28.017	2.46546	30.8258	-20.1592
105	16.5946	-3.10493	-25.8337	24.9126	-8.66076	21.6222	4.40299	-16.0247	17.4098	-23.1916	8.92254	22.2798	14.8039	6.33122	-7.90857	20.6686	18.8747	-4.85969	30.7784	25.6745	-18.2485	-19.3756	19.704	-20.8983	-0.821799	-15.7978	11.6378	8.60939	-6.82988	-27.4226	-20.9845	-15.6972	-18.9052	-9.09278	-18.08	31.2559	-9.70931	9.71182	30.0972	-13.2381	-15.4975	-9.73972	-21.0842	20.3413	-13.2775	29.4137	2.00786	32.4063	-20.5898
110	17.7758	-4.67922	-28.7658	27.3415	-9.55893	21.6208	4.40652	-16.4754	17.9165	-23.7976	8.30101	23.7187	14.9209	5.71606	-8.55044	20.9841	19.6527	-3.94578	31.8507	25.6675	-18.6111	-22.2962	22.5449	-21.4373	-0.798491	-15.848	12.2926	9.48724	-8.24047	-27.7515	-21.9099	-17.3308	-20.4836	-10.7417	-18.3412	32.1926	-15.1214	6.77268	30.7266	-13.5573	-15.5351	-11.954	-22.2623	21.0228	-12.2016	30.3018	1.46943	37.5031	-20.9858
115	21.2297	-5.67875	-31.7107	29.9337	-10.6034	22.9725	4.28898	-21.9087	17.2118	-25.1369	8.219	25.2732	15.5129	5.18644	-7.83063	22.2604	21.3609	-2.33044	32.7453	26.2153	-18.6493	-25.4747	24.2706	-22.4338	-0.546222	-16.0471	12.6197	9.58875	-8.20513	-28.0904	-22.6027	-18.5977	-21.4158	-9.62558	-18.42	33.2493	-13.8539	7.42828	29.8142	-13.932	-16.9364	-13.9614	-23.9584	21.5763	-11.9756	31.3105	1.94943	36.4645	-21.2459
120	22.0542	-6.70556	-34.9338	31.0041	-11.8588	23.262	3.20309	-22.9466	17.3134	-27.8101	8.86086	25.3275	15.9302	4.37217	-7.24821	22.9343	22.1264	-1.32277	34.0349	25.8515	-19.3218	-27.0369	25.8622	-24.0732	-0.581058	-15.139	13.1507	9.90858	-9.23657	-28.7929	-22.9364	-20.282	-22.0849	-9.98183	-19.3227	34.6583	-13.5379	8.05635	28.6346	-15.411	-17.321	-14.3319	-24.8521	21.8363	-11.537	33.4175	1.81089	37.4632	-20.0504
125	23.6519	-6.73497	-37.1931	32.1332	-12.8052	24.066	2.52603	-24.7182	17.6869	-28.6571	9.3233	25.624	16.1541	5.64526	-2.36583	23.5518	24.0062	0.560305	35.809	27.0283	-19.5325	-30.0782	26.7504	-25.5317	1.38475	-15.2194	14.4941	11.8684	-10.0487	-29.6244	-23.6409	-21.4296	-22.4653	-9.24758	-19.4319	36.4368	-12.6796	9.75852	27.3123	-16.1959	-16.6409	-13.9094	-26.7304	22.9188	-11.9894	35.1755	1.32836	38.2284	-20.0881
130	24.3125	-7.53235	-38.8071	33.4346	-14.2749	25.2897	1.87948	-26.4466	18.135	-31.0499	9.33003	26.451	16.5804	4.84537	-0.843454	23.4236	25.147	1.85917	36.4341	27.4034	-20.5915	-32.3955	27.6332	-27.4074	1.40325	-15.1348	15.0839	14.9619	-11.1867	-30.443	-24.9495	-23.4573	-25.329	-8.6828	-20.6224	37.0859	-12.3494	9.92671	25.125	-18.0649	-15.6446	-11.1924	-27.5263	23.4212	-15.8019	35.7767	0.641401	38.8487	-19.7442
135	27.207	-7.31727		34.8182	-13.4288	26.602	1.67155	-27.2572	19.1056	-31.8691	9.2096	27.2221	16.7947	4.73501	0.09308	23.4276	26.5227	3.39609	37.0535	28.009	-22.65		29.1866	-28.623	3.33441	-16.0956	16.4561	17.0593	-11.7107	-31.4365	-25.7232	-23.8777	-27.8801	-8.17579	-22.4331	37.7215	-11.3266	10.3294	24.157	-20.5558	-14.4084	-12.3783	-28.4391	23.3282	-16.1741	36.467	-0.726115	39.8659	-19.5338
140	29.5899	-6.55168		36.2517	-12.8142	26.7487	1.20783	-30.2936	19.423	-33.3925	8.99359	27.4795	14.2652	4.09397	0.364696	20.8015	27.2383	4.62887	38.2423	28.4232	-23.8355		30.7218	-29.3688	4.2242	-16.2017	16.79	16.947	-12.9185	-31.6374	-28.3556	-25.1051	-32.8486	-8.40006	-23.6205	38.8697	-11.2922	10.7545	23.6089	-21.3625	-13.91	-12.7186	-28.9923	24.1942	-16.4184	36.6051	-2.0162	40.8631	-19.2164
145	30.7939	-5.11567		38.4259	-12.826	27.783	0.589483	-30.5505	18.1421	-36.1218	10.3967	27.9567	13.5921	4.26901	0.767473	24.8645	27.5986	6.0181	39.2265	34.0941	-23.4712		32.3076	-30.1684	5.45642	-17.1712	17.3102	16.8591	-14.931	-31.9141	-28.4473	-25.7562	-37.5436	-7.46125	-23.4405	39.8322	-10.3461	12.405	22.2998	-21.4902	-12.9501	-12.6032	-29.3886	24.2008	-14.8487	38.031	-2.75545	41.9164	-19.5443
150	32.1967	-4.99899		40.0989	-13.2417	28.3041	-1.0421	-32.011	18.2841	-38.0935	10.7519	29.0811	12.6772	3.14256	0.610946	27.4543	28.192	5.8177	39.3663	36.6226	-24.3093		33.3099	-31.3066	5.49946	-19.0093	18.3988	16.8558	-17.6606	-32.6185	-30.0223	-29.1235	-42.9172	-7.12495	-24.3444	39.8901	-10.1241	14.3822	19.3865	-22.1592	-12.9968	-12.3715	-28.6614	24.5994	-15.1509	39.0512	-3.50784	42.6275	-19.3227
155	32.421	-5.265		41.3989	-14.2997	27.9811	-3.5154	-32.6619	20.4937	-40.6241	10.7008	28.9283	12.5702	3.33191	0.441019	30.6905	28.0907	4.95096	39.5342	37.3282	-25.5904		33.0649	-31.3212	5.58419	-21.1316	18.9362	16.9794	-17.8283	-35.2726	-30.6806	-31.5807	-43.5182	-6.76614	-25.5206	39.9904	-10.0438	14.3086	16.5433	-22.4801	-13.3508	-12.9333	-29.0365	25.5743	-16.8983	37.2977	-4.32522	43.3136	-18.7693
160	33.1864	-6.77121		42.4265	-14.9364	27.6721	-4.59863	-32.8693	21.7979	-43.1352	11.2954	28.8946	12.5962	5.79849	1.76981	34.1757	29.2044	6.00116	40.4732	39.6021	-26.8827		31.7665	-31.275	6.28127	-22.6457	19.5844	17.0414	-18.3687	-36.2293	-31.3478	-33.6055	-41.0358	-5.10568	-26.6926	40.917	-9.09087	14.5839	13.1368	-22.3206	-16.8591	-14.6735	-29.5292	26.4474	-17.2856	37.9479	-5.21832	44.0409	-18.5136
165	33.8549	-8.50028		42.7995	-15.5682	28.1376	-5.41319	-32.7141	22.804	-46.4281	11.9287	28.5197	12.6377	6.40114	2.45906	35.4928	30.1816	5.79522	40.8691	42.7517	-27.8456		31.7337	-32.3937	6.5831	-24.6	20.722	16.2944	-18.1998	-37.4097		-37.0109	-40.7521	-2.91788	-27.6259	41.4671	-8.258	16.8684	11.188	-21.6728	-18.9552	-14.462	-29.2943	26.8674	-24.6888	37.9583	-6.38817	44.4905	-19.1291
170	34.7418	-8.81132		43.0842	-15.773	28.2196	-6.19818	-32.3501	23.4823	-49.9548	12.5169	28.7713	12.6551	6.51852	2.73657	36.4253	30.7173	7.24341	41.4744	43.536	-29.6788		31.2148	-33.5229	6.91799	-28.4878	21.9766	15.9039	-21.7892	-37.1675		-38.4013	-39.7311	-1.674	-29.4177	42.1648	-7.76205	20.2003	8.92723	-22.5711	-19.0527	-15.6638	-28.4519	27.1199	-26.787	37.9364	-5.81507	45.565	-18.4499
175	35.5328	-9.40281		42.7475	-15.7026	27.9825	-7.3375	-31.6628	24.1777	-53.5785	12.1054	28.5711	13.079	6.02908	2.86928	37.3086	32.1362	11.123	42.2928	44.5343	-30.4535		30.8518	-35.1469	6.9399	-29.8197	23.5113	16.0153	-24.2426	-37.3432		-40.2519	-39.267	0.858001	-30.209	42.8418	-7.13527	22.0753	7.28136	-25.4095	-17.1317	-18.1739	-28.308	27.4691	-29.4623	37.8481	-5.42328	45.9629	-18.6691
180	36.1585	-10.9841		41.2863	-16.5175	27.3999	-8.91843	-32.5698	24.6527	-56.7619	10.2491	28.5952	13.331	5.99221	2.38159	37.584	33.4008	13.2535	42.987	44.0935	-31.0852		30.848	-35.4684	6.89904	-30.2145	23.7828	16.2989	-27.8593	-36.0362		-41.2148	-39.3363	2.654	-31.549	43.4967	-6.98609	23.0287	5.28656	-27.3802	-14.5728	-19.091	-29.3956	28.1179	-30.7302	33.9618	-5.64213	46.3337	-19.2078
185	36.8178	-11.6504		41.3074	-17.8699	27.4484	-10.4581	-32.0397	25.3377	-58.286	9.85476	28.0967	13.6333	6.49505	1.77015	37.4707	35.0143	14.3763	43.5102	44.5585	-31.4522		30.8427	-37.4224	5.1811	-30.4455	24.8952	17.5291	-29.5471	-35.7206		-41.9486	-39.294	3.89222	-32.1764	44.2256	-6.48747	23.1512	5.17582	-29.0743	-14.6071	-19.8436	-30.3918	28.383	-30.9174	34.8357	-5.08238	47.115	-19.9503
190	38.0131	-11.7772		41.5105	-18.6788	27.8495	-10.9148	-33.8405	26.4181	-58.8985	10.3963	27.4074	14.3453	6.36204	2.3753	37.1599	36.2995	15.5347	44.7322	46.3732	-32.1705		31.2428		3.54608	-32.0163	25.3498	19.615	-30.1577			-42.5241	-39.4216	6.35017	-32.0863	45.4925	-5.84361		7.16651	-29.5425	-14.4187	-20.6876	-32.4974	29.0827	-31.4605	34.6805	-5.26924	47.2728	-21.1278
195	38.8359	-12.125		41.466	-19.4534	27.7794	-12.2833	-33.8104	26.832	-61.0959	11.0521	26.6364	14.6808	6.44246	1.26964	36.5024	36.9138	16.6405	45.7499	47.6677	-32.1735		31.2619		1.90806	-33.4261	26.0587	20.8133				-43.8946	-39.7569	7.46651	-32.0925	46.5514	-4.88949		7.65643	-30.6458	-13.6896	-20.684	-32.6611	29.0318	-31.4452	36.8979	-4.58302	47.1739	-21.2479
200	40.0008	-12.2447		41.8223	-19.7658	27.3909	-13.4446	-34.5404	27.1254	-62.007	11.309	26.1304	14.9596	6.42539	0.817431	35.2595	37.5139	17.642	46.6393	49.707	-31.9005		32.2671		1.70367	-36.9291	26.8388	21.3278				-46.417	-40.172	8.88976	-31.9544	47.3153	-4.0775		7.98481	-31.9576	-13.6768	-21.4589	-33.0594	30.7645	-36.1586	38.4984	-4.27483	47.2431	-22.4715
205	41.2002	-13.3109		42.4554	-19.5615	27.7218	-14.0993	-34.8601	26.9471	-63.8886	11.6791	26.2292	15.198	6.83734	0.335633	34.6163	38.5045	18.8533	47.7165	50.1833	-31.0054				-0.720703	-38.4568	27.9272	22.157				-47.9855	-40.6285	9.8532	-31.1786	48.2722	-2.57253		8.35154	-32.703	-13.9917	-21.741	-33.7026	31.6636	-34.6275	40.063	-2.62412	48.0091	-22.9209
210	42.9073	-15.8912		40.5305	-19.6187	27.7775	-14.9481	-36.6904	27.3511	-65.1207	10.8012	25.8265	15.2504	7.01974	-0.281488	34.7742	38.3359	19.8666	48.6587	50.5762	-30.0677				-2.27163	-39.7324	29.6191	22.0093				-50.3892	-44.1411	11.0423	-29.8145	49.1281	-1.05019		10.1177	-33.4065	-14.332	-22.3423	-34.3809	32.7087	-33.278	41.0507	-1.69692	48.0983	-22.6905
215	44.1947	-18.6341		40.2368	-19.9275		-15.8258	-40.6738	28.6313	-64.2968	9.83502	25.7551	15.8697	6.88002	-1.0062	35.0443	38.9134	21.3213	49.5322	51.2826	-28.7243				-4.61163	-39.8913	30.7299	22.1829				-51.7047	-46.7525	12.0765	-28.4994	50.0071	0.471801		10.7959	-35.4252	-14.2973	-23.3609	-34.9473	32.999	-32.4853	42.2924	-1.66672	48.4549	-21.7198
220	45.1134	-20.7371		39.4344	-20.3147		-17.3395	-43.3574	30.172	-68.3149	7.54983	24.1906		6.82152	-2.33666	32.4619	38.834	22.0477	49.6116	51.4121	-28.1766				-5.70354	-37.4131	31.1859	22.0376				-52.9194	-45.5724	11.9741	-28.0839	50.0872	1.14552		11.1591	-37.3433	-15.6391	-24.9773	-36.1577	33.6516	-32.5683	43.488	-1.41877	48.2666	-21.6725
225	45.8342	-22.2819		39.4948	-23.0416		-18.5295	-43.9144	31.7003	-68.6288	7.77375	23.8644		7.10447	-5.07486	35.1163	38.6941	24.4167	50.47	51.6931	-28.2437				-7.37207	-35.1428	31.7759	22.3696				-55.4336	-43.8938	11.8614	-28.1343	50.7404	2.20804		11.613	-39.1326	-15.9544	-25.2071	-37.2808	34.584	-33.2337	44.6215	0.677909	48.6269	-21.1905
230	47.3256	-23.1818		38.9589	-26.9476		-19.5405	-44.5249	33.0044	-67.3327	9.1471	23.1925		7.35924	-6.57435		38.4714	26.4258	51.4832	52.057	-28.341				-8.68948	-35.1733	33.4675	22.3293				-58.2773	-42.9479	12.9691	-28.7554	51.62			10.3616	-40.5544	-15.9441	-26.3835	-38.079	35.1845	-32.9139	45.4395	3.20147	48.9028	-21.2418
235	49.3383	-23.4356		38.6024	-28.4813		-20.2907	-44.3777	34.6585	-66.0334	10.6485	23.3388		7.41704	-7.48015		38.2063	26.3978	53.0755	52.5414	-29.3053				-11.92							-60.2229	-42.3609	14.8471	-29.4208	52.787			11.2429	-41.6116	-16.3341	-26.9888	-39.2895	35.8868	-32.5377	46.0161	4.85444	49.2421	-20.4545
240	50.9133	-23.8169		37.7608	-30.7968		-21.3918	-44.2978	35.6464	-64.6807	11.3319	25.2886			-9.34844		37.9249	27.0505	54.3337	53.4868	-31.0805				-14.1539							-61.2044	-42.0241	15.8817	-31.0313	53.4969			12.003	-42.1209	-18.6443	-28.047	-40.5045	37.2029	-32.2099	46.3153	6.3112	49.2949	-20.1993
245	52.6683	-24.2876		37.393	-32.261		-22.5035	-45.806	36.3439	-62.7433	11.6789	26.8476			-10.3016		38.0605	28.3488	55.3559	54.7993	-33.4592				-15.397							-61.195	-41.717	16.698	-33.9057	53.2908			13.3735	-41.9405	-19.8807	-28.5953	-41.6761	37.7381	-31.6561	46.9233	6.40064	49.7031	-18.7797
250	54.1703	-25.0576		35.9791	-33.8263		-23.6087	-46.3547	37.1734	-62.9836	11.1684	28.1234			-11.6216		37.7334	28.9275	56.5287	55.4407	-36.7284				-14.7195							-60.8735	-41.056	17.3441	-37.4993				14.6405	-41.6887	-20.6033	-28.7957	-43.4937		-31.639	47.5543	5.38827	49.5573	-17.2945
255	55.6874	-24.9928		34.7421	-35.5993		-24.3386	-46.0077	37.2103	-63.3197	11.523	28.5765			-12.8561		37.5637	30.1338	57.2638	55.7371					-13.8564							-58.1242	-40.4097	18.108	-40.8764				15.8781	-41.1293	-20.9309	-29.6043	-44.5406		-31.5971	48.298	2.96022	49.9758	-15.8559
260	56.7289	-25.2861		31.9812	-37.3774		-25.1175	-46.3874	33.7527	-62.74	11.513				-14.5355		36.5386	30.1853	57.9695	53.42					-14.8726							-58.3323	-41.4617	18.8327	-42.7519				16.8758	-41.3811	-23.5043	-30.5538	-45.1604		-32.4079	48.844	2.82343	50.371	-14.1177
265	58.0868	-25.6921		30.6557	-38.5538		-25.8342	-46.1963	33.3668	-61.8081	11.4408				-15.0362		35.2293	32.0372	58.8808	50.7485					-15.8256							-59.2549	-41.0305	19.0313	-44.1977				17.8261	-42.6225	-27.4163	-31.1085	-45.8267		-31.882	49.4849	7.44393	50.9808	-12.6308
270	59.31	-26.7609		29.5259	-41.9647		-26.8235	-45.3541	33.3727	-61.7123	11.4555				-15.3967		33.3101	32.5091	60.9116	49.9424					-15.7969							-59.2433	-41.1315	20.982	-44.9709				16.4482	-42.1071	-29.2248	-31.851	-46.9697		-31.6059	50.3889	7.2575	51.3171	-11.4287
275	60.0197	-27.6583		27.1056	-43.4352		-27.6716	-45.9931	33.1171	-61.9966	11.4564				-15.6377		32.7277	32.6793	62.7517	50.5616					-14.9862							-59.2039	-41.9594	23.8738	-46.2817				17.3833	-40.1725	-31.4484	-32.3444				50.7747	5.07134	53.9825	-11.4375
280	61.1524	-28.3383		25.3955	-45.3946		-28.3972	-48.2014	33.1028	-62.7002	10.471				-15.6936		32.3184	33.1121	63.7936	49.3358												-60.9176	-43.7752	24.5384	-47.6205				17.7317	-39.2114	-33.0151	-33.2766				50.7421	5.43301	54.9571	-10.1832
285	62.4309	-28.7634		24.0916	-46.2552		-28.7253	-49.2318	32.6552	-63.6833	10.3534				-16.0532		32.6013	33.4496	65.2314	48.8547												-62.6479	-43.717	26.3068	-48.4096				18.516	-39.9692	-34.8277	-33.49				51.6472	6.98418	55.2535	-8.89154
290	63.0158	-29.5522		21.5092	-48.7729		-30.108	-50.4787	27.2967	-64.7003	9.86241				-16.4914		31.6404	33.4171	65.5998	47.3157												-64.3678	-44.1035	27.0384	-48.3999				20.2398	-41.6339	-36.3014	-34.2622				52.2572	7.93454	55.4911	-7.25085
295	63.8465	-29.3217		19.8976	-50.1976		-31.3709	-50.9621	26.248	-65.7287	10.2455				-16.4322		31.347	33.4026	66.2276	47.3249												-66.3234	-41.8656	28.1179	-48.6026				21.2202	-41.476	-39.5784					52.8279	8.80702	55.3924	-8.89985
300	64.1586	-29.2227		17.9738	-52.5377		-31.9305	-51.3246	25.4345	-67.2989	7.88305				-16.2575		30.9268	32.931	66.5507	46.9264												-67.4654	-42.1226	31.826	-49.4347				21.6292	-42.8616	-41.1719					53.6214	12.2756	55.3285	-7.76522
305	64.6788	-28.6542		17.3892	-54.9048		-31.9381	-51.9706	25.0544	-68.6125	4.64719				-16.299		30.5115	30.751	67.1346	46.4322												-69.0408	-42.6963	32.479	-49.5933				22.8909	-43.0767	-41.9131					54.0784	13.9439	52.7583	-6.20499
310	65.0257	-28.7121		16.1413	-56.5507		-33.1847	-52.5643	24.7565	-70.9297	4.97507				-16.2858		30.1978	30.4022	67.2833	45.8401												-70.612	-43.6211	32.8384	-50.0711				23.9544	-44.1042	-42.8493					54.774	16.042	52.1557	-5.03525
315
320
325
330
335
340
345
350
355
360
365
370
375
380
385
390
395
400
405
410
415
420
425
430
435
440
445
450
455
460
465
470
475
480
485
490
495
500
505
510
515
520
525
530
535
540
545
550
555
560
565
570
575
580
585
590
595
600
605
610
615
620
625
630
635
640
645
650
655
660
665
670
675
680
685
690
695
700
705
710
715
720
725
730
735
740
745
750
755
760
765
770
775
780
785
790
795
800
805
810
815
820
825
830
835
840
845
850
855
860
865
870
875
880
885
890
895
900
905
910
915
920
925
930
935
940
945
950
955
960
965
970
975
980
985
990
995
[truncated: 1,045 more columns]

## Sheet: HT1080 - X
Time [min]	Cell #1	Cell #2	Cell #3	Cell #4	Cell #5	Cell #6	Cell #7	Cell #8	Cell #9	Cell #10	Cell #11	Cell #12	Cell #13	Cell #14	Cell #15	Cell #16	Cell #17	Cell #18	Cell #19	Cell #20	Cell #21	Cell #22	Cell #23	Cell #24	Cell #25	Cell #26	Cell #27	Cell #28	Cell #29	Cell #30	Cell #31	Cell #32	Cell #33	Cell #34	Cell #35	Cell #36	Cell #37	Cell #38	Cell #39	Cell #40	Cell #41	Cell #42	Cell #43	Cell #44	Cell #45	Cell #46	Cell #47	Cell #48	Cell #49
0	0	0	0	0	0	0	0	0	0	0	0	0	0	0	0	0	0	0	0	0	0	0	0	0	0	0	0	0	0	0	0	0	0	0	0	0	0	0	0	0	0	0	0	0	0	0	0	0	0
5	1.51229	-0.0727977	-1.18778	-3.38269	0.509067	-0.282207	-0.416995	-0.711727	-2.79265	0.324836	-1.63161	0.225777	-0.166818	0.81937	-0.0539248	-0.151125	-0.402138	-2.08779	-0.26559	-0.331986	-1.0386	0.235556	0.068265	-0.980776	-0.747424	-0.761793	0.408564	-0.100496	2.40077	-2.02998	-1.75175	-1.32105	-0.347065	0.624733	0.00169956	-0.210022	0.374614	0.642413	0.664893	-0.554423	-0.572638	-0.212766	-2.19422	0.283038	-0.980564	-0.493008	-0.705908	1.23247	-0.0935938
10	1.82834	-0.672887	-1.62257	-4.88537	1.41469	-0.184466	-1.16895	-0.0913418	-3.08084	0.190302	-2.11121	0.163455	-0.221489	1.74415	-0.415909	-0.412863	-1.14719	-3.51038	-1.05462	-0.599227	-1.40748	0.301596	0.620033	-2.24645	-1.71962	-1.30434	0.75494	0.192574	2.71339	-3.52489	-3.41802	-2.14165	-2.48585	1.73323	-0.353152	-1.48485	1.34403	0.948487	1.33457	-0.981338	-0.872977	-2.43072	-3.83335	-0.0351292	-2.06199	-1.41999	-1.04249	0.49083	0.030302
15	2.43914	-0.871355	-2.25812	-5.31219	3.08965	-0.250535	-1.20453	0.785055	-4.71508	-0.519533	-2.18299	0.0748961	0.344157	1.01165	-0.367446	-1.13118	-1.50751	-5.28057	-0.971406	-1.5197	-2.23433	2.09739	2.04152	-4.22417	0.373611	-1.634	0.603476	0.702678	4.21505	-5.88833	-5.28236	-3.0096	-4.19568	2.35795	-2.54116	-2.77767	3.50042	1.50387	1.66974	-0.61016	-2.87285	-3.37689	-5.13348	0.038495	-6.10937	-3.58719	-1.00526	1.29395	0.7328
20	2.7942	-0.765986	-3.49315	-5.33457	5.09418	0.184252	-1.79561	2.51977	-6.02628	-0.759062	-2.59266	0.845191	2.25853	1.68887	-1.38191	-1.09599	-1.73885	-5.70981	-0.422272	-2.6656	-2.28572	2.15784	1.89669	-6.76706	1.01504	-2.25503	0.99838	2.10038	5.50746	-5.50558	-6.33171	-4.02386	-4.76927	2.37763	-3.58757	-3.70569	4.84353	1.03612	2.00145	-0.807339	-6.68803	-4.31015	-6.10516	0.248441	-7.44621	-3.95991	-0.871702	1.51211	1.41737
25	3.81332	-1.99533	-4.44486	-5.06631	7.01033	0.135455	-2.15111	5.83175	-8.27314	-2.96189	-3.64928	0.799045	2.6233	1.20777	-1.40963	-1.10443	-1.801	-7.31268	-0.307164	-2.92251	-2.61617	2.45004	1.9518	-7.63484	1.29975	-3.20087	1.34371	3.03832	6.53629	-5.11916	-7.97006	-4.87508	-5.45317	3.74756	-5.14751	-4.11412	5.15613	1.04861	1.92761	0.773102	-10.5485	-5.9614	-7.15816	0.108477	-7.62808	-3.99718	-0.546667	1.89647	2.3094
30	4.73602	-1.97423	-4.86309	-3.63204	9.19332	1.09517	-2.42792	6.85865	-9.60828	-3.05154	-3.82924	0.681313	3.48462	1.04418	-2.42901	-1.40661	-0.229668	-9.19	0.518316	-5.17073	-3.23051	2.85288	4.2896	-9.33852	1.57001	-4.21253	2.66693	3.71524	7.48684	-5.08263	-9.13236	-5.28012	-5.49593	4.58191	-6.1481	-5.41547	4.41317	-0.209952	1.97569	2.0576	-13.6848	-6.86079	-9.38914	0.779982	-8.13518	-4.58463	0.805067	1.57752	2.66097
35	5.42295	-1.85679	-6.08776	-3.40512	9.12729	1.75033	-3.03268	7.17181	-10.836	-3.33192	-3.1784	-0.204869	4.83078	1.71771	-4.34504	-1.40556	1.71127	-10.4655	-0.110653	-6.4811	-3.28448	3.7705	3.7425	-9.91082	1.7086	-4.59086	2.91289	3.98905	7.82822	-5.64007	-10.2282	-5.97972	-5.35365	6.24947	-8.41119	-5.58132	3.3889	-1.13984	1.9292	4.17176	-15.4599	-7.53056	-10.0375	0.938785	-8.00322	-5.2417	0.590091	1.16527	2.96025
40	6.03998	-0.573555	-5.9071	-4.07696	7.25743	2.13676	-2.86104	10.6395	-11.4926	-3.9186	-2.55062	-0.487856	6.15022	1.58152	-8.20812	-1.41401	2.53812	-10.8711	-2.21876	-8.76292	-3.33445	4.1442	2.78353	-10.8596	2.34686	-4.9153	3.84397	5.21746	8.50736	-5.47151	-11.7425	-6.90635	-5.01367	9.82849	-9.07384	-5.59778	1.82669	-1.09935	1.80346	5.21413	-18.3501	-8.21456	-11.1882	1.65177	-10.9726	-6.22075	0.600511	0.617615	4.03147
45	6.10317	-1.05076	-5.61073	-4.36648	6.56205	2.77543	-2.96156	11.5941	-13.3711	-4.63745	-1.27847	-0.865435	5.25912	1.23941	-9.43815	-2.39817	2.56871	-12.7596	-1.66511	-8.73559	-3.29185	4.80856	2.15803	-11.1883	2.25894	-5.07494	5.60044	5.51263	9.73282	-6.16856	-13.4397	-8.12097	-4.91085	11.127	-10.8753	-6.19277	1.39186	-1.82337	1.86043	6.14734	-19.0062	-8.91576	-12.2677	1.96575	-11.3414	-6.80647	1.78376	-0.161179	5.63476
50	4.11614	3.03363	-5.30896	-5.33152	7.32418	3.06468	-2.89871	16.8275	-14.6992	-5.02277	-0.256183	-2.79945	5.40546	0.649952	-9.78818	-3.33142	2.77715	-14.3677	-1.37613	-9.22024	-3.60553	5.04846	2.25822	-11.6578	2.89228	-5.47846	5.82176	6.12467	13.3894	-6.22264	-15.3437	-9.48181	-4.28698	11.0388	-14.8767	-6.89236	-2.81215	-3.1639	1.82506	7.56994	-18.485	-9.48056	-12.2618	2.58154	-10.334	-7.18086	1.74445	-1.67315	6.2895
55	3.76166	1.82471	-4.62461	-7.30792	10.4448	2.54624	-2.59634	18.0151	-15.3955	-6.60562	1.60648	-3.5192	9.06085	-0.19135	-12.3762	-4.3308	3.10793	-15.2778	-1.54306	-9.0363	-3.6521	5.73999	3.65248	-11.9467	2.17133	-5.8738	5.46412	6.93926	15.2117	-6.62718	-17.5655	-9.74778	-2.63692	13.5933	-17.7719	-6.83037	-4.35301	-5.27724	1.92194	7.83893	-18.9838	-10.193	-12.3098	4.9751	-9.55178	-8.07579	2.41075	-1.61935	7.11681
60	3.73738	2.08487	-3.0455	-10.224	13.9426	2.55821	-3.03439	17.9737	-16.0869	-7.25139	3.23837	-4.1763	9.38379	0.488093	-14.9429	-5.9253	4.59971	-16.0283	-1.98967	-7.35836	-3.57733	6.97246	5.27106	-12.2186	1.57047	-6.17592	6.47105	7.11657	15.4237	-7.6049	-20.1899	-10.0737	-2.00647	14.9952	-19.2192	-6.75154	-5.99326	-5.97162	2.22875	7.71344	-19.2907	-11.0968	-12.2433	5.90531	-8.24256	-8.13545	4.3812	-1.66443	7.88157
65	3.74016	4.03813	-1.36667	-12.0878	16.6417	2.55939	-3.36372	19.6779	-16.9504	-7.88005	4.56603	-6.0858	9.3755	1.67009	-16.2968	-7.52606	6.51354	-17.0628	-2.10107	-8.44274	-3.60075	8.01628	7.13516	-13.5725	1.27761	-6.22314	8.09193	7.56639	14.7716	-7.54171	-21.7275	-11.0448	-1.45275	14.8472	-18.9155	-7.25178	-8.62942	-5.86549	2.57153	6.8445	-16.188	-11.9717	-12.0465	7.1942	-7.98306	-9.03052	5.35169	-2.05502	9.36976
70	3.75681	3.84503	-0.0498728	-12.803	20.1023	1.95787	-5.00628	21.5688	-17.6348	-7.88231	6.0588	-8.63206	10.837	5.31793	-18.7305	-9.15946	7.45477	-17.9045	-2.65413	-8.3857	-3.9868	8.21012	6.79192	-13.5543	1.66242	-6.49794	9.13474	8.16397	14.0812	-7.53498	-22.1153	-11.3675	-6.46919	13.8777	-19.2685	-8.96638	-10.4136	-6.33839	3.22342	7.08322	-15.9984	-12.1814	-11.8881	8.39532	-10.6471	-10.4649	5.60028	-2.80718	10.0797
75	3.76683	4.55976	0.870464	-13.6933	22.0153	1.98402	-5.38466	22.4055	-17.9511	-8.89648	8.05111	-10.2229	11.815	7.37262	-19.0528	-9.91973	8.74123	-18.9573	-2.93261	-7.94391	-4.85721	8.97081	6.8393	-13.5481	1.81293	-6.52643	9.73373	8.79602	11.6229	-7.55574	-22.3964	-11.7536	-4.87931	15.984	-19.1957	-10.2638	-12.1147	-8.24936	4.86972	6.73207	-16.0553	-12.1232	-11.8661	8.34306	-13.5388	-10.6358	5.08608	-2.864	10.396
80	3.28481	4.94303	0.895242	-13.6685	23.0951	2.41551	-6.22153	23.8724	-18.018	-9.18172	9.77781	-11.8253	11.096	7.56835	-18.7176	-8.99303	9.75663	-20.0775	-2.55785	-4.83407	-4.44404	9.88799	7.36087	-13.8807	2.22353	-7.10076	12.873	9.39046	10.8291	-7.81453	-23.0876	-12.6996	-5.38163	17.8332	-18.9061	-11.1164	-14.3419	-8.52254	5.50542	6.46378	-16.6393	-12.713	-11.7601	8.35743	-14.5606	-10.3972	7.55961	-3.13974	12.3606
85	2.92125	5.62224	0.820208	-13.7732	25.614	2.29244	-6.91908	24.7442	-17.9332	-10.1408	9.78771	-13.4983	12.1742	7.05537	-19.7199	-9.68171	12.8027	-20.955	-2.46413	-2.75681	-4.55739	11.4052	7.76818	-14.82	2.23449	-7.21114	14.5132	10.0122	10.18	-7.8482	-23.9846	-12.7286	-5.24089	20.4676	-18.4665	-11.5623	-15.665	-8.93891	6.38474	6.44945	-16.6934	-13.64	-11.8449	8.95161	-16.7063	-10.4779	8.60272	-5.23854	14.621
90	2.00336	6.26217	0.72561	-15.0451	27.4916	2.72667	-7.50503	26.7926	-17.9889	-10.4397	9.63224	-15.4067	14.7218	6.22259	-21.0003	-10.0629	12.456	-21.0748	-2.60693	-3.06089	-4.94057	12.1785	7.76329	-14.892	2.57472	-7.47772	14.4716	9.98597	9.02896	-7.85736	-24.7345	-12.6717	-6.46408	25.266	-18.6473	-12.157	-20.5447	-9.24015	7.06804	6.59234	-15.9619	-13.5766	-11.8412	8.75276	-18.0813	-10.4513	10.3595	-5.14528	15.631
95	0.0430033	7.19037	-0.30446	-17.6291	29.4515	3.36489	-7.90956	27.7447	-18.3287	-11.4526	8.98893	-15.9949	15.1326	5.18037	-22.6278	-10.6909	15.5029	-21.4522	-0.3075	-1.09789	-5.16997	12.7812	7.62276	-16.7987	3.87505	-8.4411	14.1371	9.87637	6.97701	-7.76656	-25.2839	-12.5282	-8.59671	28.8305	-18.1978	-13.4856	-22.1254	-10.0973	7.43109	6.95992	-14.2046	-13.6849	-11.187	8.69373	-20.6565	-11.0824	11.0661	-5.32838	17.1256
100	-2.55867	8.83706	-1.61133	-20.5496	33.1225	4.09757	-8.85522	29.8676	-19.0103	-11.7963	8.66336	-16.7755	15.025	4.87605	-23.0491	-11.7669	15.5026	-21.5039	-0.482176	-3.57736	-5.49932	14.0998	8.41898	-17.4401	4.78007	-9.45444	14.2572	9.94129	6.36355	-7.75149	-25.8917	-12.7847	-8.581	30.9775	-17.8839	-14.4768	-22.7028	-10.6086	8.66149	7.24439	-13.3323	-14.9525	-12.506	8.71385	-22.2823	-12.3119	11.1825	-7.90472	16.7929
105	-6.0929	9.79034	-2.87153	-22.7883	36.0482	3.85181	-9.76695	31.1081	-19.6141	-12.7217	8.70031	-17.3139	19.3487	4.99691	-23.9348	-12.6807	16.1915	-21.4135	-0.591934	-4.90757	-5.42828	15.7589	9.03415	-17.6751	5.1706	-10.4537	14.9111	9.95446	4.45451	-7.05312	-26.2611	-13.3557	-7.56719	34.9049	-17.9145	-15.3528	-23.3999	-10.5122	10.5999	7.87405	-12.0268	-15.3064	-12.2542	9.41031	-22.5088	-11.8967	11.6764	-8.51081	16.6624
110	-7.94059	10.4375	-4.86411	-23.7418	38.2638	3.93738	-9.62976	31.4273	-19.874	-12.7422	9.67602	-18.3676	19.8468	7.14986	-25.5192	-13.0499	17.0517	-20.8081	-0.519581	-5.05289	-5.53703	16.7042	9.39617	-18.3884	5.77565	-11.3323	16.7353	10.2612	3.07675	-7.04367	-26.1708	-14.9691	-6.87429	36.6091	-17.8696	-15.6295	-24.3913	-11.5761	10.8705	9.4848	-10.6957	-17.9457	-12.301	9.68156	-22.812	-12.0265	11.7682	-9.4972	17.1818
115	-8.64843	10.3855	-5.44582	-25.3951	39.7488	4.64117	-9.41031	32.8767	-20.5696	-13.0152	10.7523	-19.6474	19.274	7.15168	-28.0605	-13.6688	17.7494	-20.325	0.0255035	-5.13549	-5.90947	16.6724	9.38115	-18.6848	6.03065	-12.3366	18.015	10.7053	2.7588	-6.0111	-26.1482	-16.2281	-7.70675	37.6082	-18.5556	-15.7561	-24.4632	-11.8753	10.8877	10.7509	-10.1298	-17.7278	-11.9016	8.99956	-24.8106	-12.3743	11.9449	-11.6583	14.7002
120	-8.48157	10.3781	-6.43802	-26.3365	40.9114	4.6266	-9.33175	34.2409	-20.8917	-13.655	11.9297	-20.2424	18.9801	6.37307	-28.1926	-13.6884	19.288	-19.3457	1.69139	-2.05269	-6.20744	18.6109	10.042	-18.6525	6.1957	-13.039	19.4019	10.79	1.8066	-5.84608	-26.6103	-16.9528	-10.0124	40.7681	-17.9996	-16.4167	-23.859	-12.5149	11.3418	11.0259	-10.2176	-17.3895	-11.9471	8.24177	-26.855	-13.315	12.6531	-13.4292	15.8899
125	-8.38136	10.756	-7.09427	-26.6769	42.6613	5.28035	-9.01696	36.3683	-21.499	-14.9209	12.9212	-20.5494	18.9105	5.83033	-28.4299	-13.4909	21.2198	-18.4925	2.25591	-1.50559	-5.68668	19.5427	11.627	-19.2838	6.45976	-13.9487	18.907	10.8061	-1.06673	-5.48977	-27.2921	-17.5077	-10.9504	41.4633	-18.5786	-17.3052	-23.2746	-13.1417	15.1694	12.3832	-9.84384	-17.4171	-12.3108	7.40794	-28.654	-14.0098	12.5648	-16.8954	16.26
130	-8.05648	10.7204	-6.87927	-26.9414	45.685	5.68582	-8.73698	37.8268	-21.8455	-14.774	12.8805	-20.9104	19.1847	5.12541	-29.3794	-13.5223	21.0716	-17.7675	2.47006	-0.261523	-5.11817	20.5742	12.6755	-19.9473	6.90403	-14.8795	18.4869	11.6257	-3.98824	-5.51061	-27.9028	-18.7955	-11.2557	43.9712	-18.7022	-17.6767	-23.1813	-14.396	16.4308	13.009	-9.8455	-16.696	-12.2382	7.05443	-30.5887	-14.5464	12.5649	-16.884	16.9336
135	-6.83838	11.0355	-5.84399	-29.5648	47.6286	6.67526	-8.38844	39.3985	-21.9034	-14.3586	11.948	-21.5879	19.5364	5.26777	-29.7388	-13.6202	20.5574	-16.5808	2.94116	2.98826	-4.8075	22.4802	13.0091	-20.9365	9.40987	-15.5104	18.6735	11.4887	-5.91304	-5.59801	-29.1048	-20.4046	-11.8949	45.0336	-18.7549	-17.7059	-24.1467	-14.6381	17.0911	14.0089	-7.55873	-16.7349	-12.9221	6.67228	-34.5007	-14.5972	13.003	-17.9819	16.3325
140	-5.2208	11.1045	-4.55435	-35.674	46.7969	7.21813	-8.35493	41.3403	-22.4916	-14.6799	9.29469	-22.421	19.9361	6.90327	-29.9632	-13.889	23.8529	-14.8647	2.81489	3.86515	-4.37171	23.8284	14.3146	-20.9224	10.4278	-16.5578	18.0276	11.9393	-7.46969	-6.17758	-29.2222	-22.3146	-12.5216	47.2498	-17.5441	-18.3061	-23.8986	-15.3708	19.0461	14.6738	-6.17389	-17.1352	-13.5459	7.388	-35.5712	-14.5786	13.0968	-18.2189	15.372
145	-3.23706	11.7785	-4.61699	-37.6022	46.5872	7.55938	-8.08691	45.9982	-23.1388	-15.0141	8.54442	-24.4897	19.9813	6.77291	-30.6789	-12.1565	25.1695	-13.7118	1.8555	5.16837	-4.05676	24.4115	14.5807	-20.8229	11.6397	-17.2129	18.981	11.936	-7.86248	-6.49415	-29.8423	-22.3461	-12.8856	47.8869	-17.6218	-19.5497	-23.284	-15.9516	23.5289	15.9351	-4.22715	-16.1121	-13.825	7.71116	-35.8114	-14.4638	13.7148	-18.7135	15.0402
150	-0.647883	12.7455	-4.57674	-37.4218	45.8157	7.85586	-7.73086	45.4065	-24.0784	-15.8006	7.65477	-26.0339	20.2596	7.86215	-30.6031	-11.5387	27.5125	-12.6071	1.37647	6.00734	-3.74383	24.7539	13.5204	-21.2899	13.2477	-18.2088	18.8984	12.5852	-7.86514	-7.28046	-30.4938	-21.8751	-13.1997	47.728	-17.6595	-20.1813	-23.3554	-16.416	24.8759	17.443	-4.28383	-14.7918	-14.2532	6.05543	-37.411	-14.9384	15.5934	-19.4061	15.5416
155	1.58934	12.6797	-4.25598	-38.229	45.2158	7.87971	-6.79474		-24.7226	-15.8503	7.69526	-26.234	20.5136	8.89793	-28.0711	-10.5033	27.1928	-12.4575	1.62434	7.85031	-3.43859	25.421	11.1428	-22.5814	13.9161	-19.1072	16.2548	13.2405	-7.85597	-7.77717	-31.4261	-22.2561	-13.7297		-17.0266	-21.7983	-22.8861	-17.9655	26.1139	18.3831	-4.26061	-17.2295	-14.7773	4.50249	-39.051	-15.5597	16.5847	-19.8427	16.9206
160	1.93114	12.9985	-3.61551	-39.1899	45.5517	8.14282	-6.76502		-25.4367	-15.5443	8.03398	-25.8863	20.9719	9.87777	-26.9819	-9.00319	29.7294	-12.4091	1.43473	8.78072	-3.4343	25.0481	9.05732	-22.495	14.6496	-19.727	15.3043	13.6588	-7.18506	-8.17824	-31.9532	-22.2576	-13.8661		-17.0694	-22.4491	-22.1868	-18.0211	27.4854	18.7582	-6.02173	-17.5832	-15.2087	4.7287	-41.0231	-15.452	16.1652	-21.1477	16.6651
165	2.1977	13.3227	-3.30185	-40.8253	44.8195	8.01934	-6.12229		-25.751	-15.3221	7.72408	-32.466	21.8427	9.70922	-26.5012	-7.71102	29.2765	-13.6129	1.28992	9.73696	-3.5496	25.3356	8.71909	-23.1865	14.9836	-20.767	15.9123	13.6874	-6.15123	-8.22414	-32.9024	-22.5657	-14.4208		-17.0465	-22.7947	-20.9477	-17.5927	27.3058	18.737	-6.05952	-16.7231	-15.8061	4.49776	-42.0422	-15.3531	16.6017	-22.7552	16.8847
170	3.80785	13.6548	-2.95789	-40.8154	45.6343	8.21077	-6.11385		-25.7082	-16.1857	7.25308	-31.3194	22.2177	9.03108	-25.1117	-7.29912	30.9086	-13.8805	0.913707	10.3694	-3.50415	26.0922	7.93744	-23.2584	16.1619	-21.7465	17.3985	13.9865	-6.19424	-9.4856	-33.316	-23.2784	-14.7068		-17.0129	-22.3435	-21.1034	-17.8713	26.3042	18.8481	-8.96373	-15.7578	-16.4945	4.15594	-42.567	-15.1394	18.2733	-23.3457	16.8893
175	5.77477	13.9498	-2.01157	-40.2432	46.8875	9.14322	-5.24706		-26.6296	-16.1163	5.05207	-31.4344	22.5703	8.62618	-24.5215	-7.38875	32.1089	-14.7508	0.883746	10.7063	-2.7819	26.3911	6.32356	-23.5627	18.4345	-22.9756	18.2672	14.1762	-6.57788	-9.39395	-33.5651	-24.007	-14.6656		-16.9674	-22.4945	-19.3971	-17.8366		20.828	-8.71952	-15.7354	-17.1094	4.36994	-41.8918	-15.0888	20.5088	-24.5232	16.8551
180	7.01438	13.971	-1.36792	-38.6632	47.6146	9.15597	-4.55438		-26.5512	-16.8423		-32.033	22.8476	9.20453	-23.6292	-7.50259	31.8464	-15.5751	0.473995	11.0413	-2.44821	26.6814	5.41176	-24.1328	19.7327	-23.6799	18.0436	14.8286	-6.83424	-10.3809	-34.0922	-25.2744	-15.0335		-16.6238	-21.9773	-19.0063	-17.55		22.7421	-8.44282	-16.2522	-18.0313	5.24282	-42.0724	-16.5828	20.7048	-25.2561	16.6591
185	10.2374	13.996	-1.36933	-37.0399	50.0833	9.7728	-3.64485		-26.5835	-16.8796		-31.4798	22.9358	9.03161	-24.2559	-10.1073	31.9065	-16.0168	0.704791	11.7656	-2.47808	26.54	5.52465	-24.8043	20.2436	-24.2797	18.3346	15.4648	-7.44786	-10.438	-34.4011	-26.0106	-15.6472		-16.2594	-21.9019	-18.3209	-17.6019		22.5961	-8.11844	-18.208	-17.9283	5.11895	-41.4844	-16.4622	21.1912	-25.9098	16.7226
190	11.5849	14.6502	-0.356589	-35.0755	51.0926	10.1186	-2.87597		-26.6337	-17.9254		-31.0157	24.2048	9.02192	-24.8629	-9.21711	33.5793	-16.6034	0.371902	13.9824	-1.55472	26.6986	6.77584	-25.2109	20.7581	-24.632	18.384	15.8793	-7.82516	-12.627	-35.6318	-26.6387	-15.455		-16.3029	-21.6665	-18.0194	-18.2764		23.0551	-8.24819	-18.8932	-18.915	6.21662	-40.4977	-16.466	22.1203	-26.3423	16.0225
195	13.453	14.9232	-3.13778	-32.868	50.9294	10.4864	-1.89663		-27.3042	-18.8665		-30.7516	25.5122	9.14964	-26.2194	-9.77597	33.8766	-14.9851	0.556589	14.3692	-0.861741	27.2031	7.18251	-25.0708		-24.6591	18.6954	16.919	-7.84718	-12.9889	-35.6051	-28.7625	-15.7617		-16.241	-21.6742	-16.7011	-19.8563		23.0699	-8.16049	-18.1391	-18.2775	5.31411	-37.2824	-16.8619	22.6959	-28.2755	15.382
200	14.7972	15.3181	-6.06904	-30.5557	51.0798	11.4065	0.247135		-27.7097	-18.8505		-31.4276	26.0838	10.1487	-27.8381	-10.6732	34.2627	-14.8537	0.12732	15.6591	-1.29833	27.2447	7.74882	-25.8174		-24.5262	18.3569	17.0208	-8.08492	-12.6361	-35.5656	-30.3633	-15.8103		-15.2395	-21.6847	-15.1266	-20.7854		23.4047	-9.35002	-18.4423	-19.2258	6.57657	-36.8196	-16.6792	23.0704	-32.3634	14.7021
205	14.6828	15.9688	-7.40209	-29.6644	49.0904	11.8118	1.94187		-28.8983	-19.4068		-32.2367	26.4587	10.8643	-27.6688	-11.5608	34.5048	-15.2117	-0.770995	15.9947	-1.15281	27.0301	7.62702	-25.7471		-24.5234	18.6514	17.2034	-8.83815	-13.3097	-35.6406	-31.6014	-15.7852		-15.4702	-21.7083	-13.1844	-20.7562		24.0274	-7.58286	-17.4329	-19.2274	7.88223	-38.9857	-16.763	24.3251	-35.3573	13.1725
210	15.0419	15.9413	-6.66316	-26.4982	47.0605	12.428	3.19466		-29.6205	-19.3523		-34.8231	27.0688	10.8321	-26.0311	-10.8771	35.1581	-16.3783	-1.24922	16.5228	-0.28389	27.5596		-26.3937		-24.5841	19.322	17.8333	-9.44493	-13.4114	-35.6031	-32.1065	-15.6354		-15.3101	-22.4757	-12.2041	-21.5063		23.9946	-6.14499	-17.7315	-19.5877	9.46604	-39.5435	-17.2208	24.9841	-37.449	13.1825
215	14.6592	16.281	-7.12176	-25.8021	44.6241	13.1405	4.66341		-30.1859	-19.7411		-39.6263	27.6709	11.1944	-25.8327	-10.8669	35.5309	-17.5195	-1.74711	16.188	1.4803	27.6269		-26.4705		-24.9329	19.7008	19.071	-10.0594	-14.6094	-36.2389	-32.0918	-15.2577		-14.9707	-24.4424	-9.94948	-22.1476		25.3203	-7.7409	-17.322	-19.6905	10.7704	-41.5543	-17.4349	25.3263	-37.6025	12.9358
220	14.7199	16.8525	-7.89414	-24.8139	44.6593	12.5648	5.4144		-30.8911	-20.1144		-42.8549	28.6508	12.1356	-25.7166	-10.5209	36.8211	-18.6045	-1.77538	16.8711	1.98719	27.2977		-27.2992		-25.4909	20.338	20.3677	-12.0262	-14.6081	-36.9144	-33.0557	-14.4657		-14.9886	-26.2854	-10.0359	-22.3957		30.4081	-9.98045	-19.0796	-19.9411	11.0186	-40.9638	-17.865	25.9591	-39.471	13.3608
225	14.7514	17.9052	-8.32639	-24.8244	43.9611	12.6276	9.07456		-31.8795	-20.7431		-43.4255	29.0464	12.7725	-28.4209	-10.2287	37.6644	-18.7433	-2.34467	18.2706	3.00289	30.5776		-27.3997		-25.9059	20.9552	20.3425	-12.7083	-14.9439	-36.8358	-32.8882	-14.4838		-13.9312	-27.6169	-10.0147	-22.4555		32.736	-16.7095	-19.1304	-19.5387	11.3199	-39.5076	-17.8409	25.9448	-42.4617	13.6196
230	14.8353	20.4555	-9.27863	-27.5647	43.212	12.6705	9.08596		-33.427	-21.0685		-43.3936	30.6487	12.7195	-28.7147	-10.7027	37.8184	-18.3725	-3.34427	18.2699	3.0334	30.0664		-27.7595		-26.7786	21.5994	20.7378	-12.9723	-15.9375	-37.2551	-33.6775	-14.0695		-13.722	-27.9599	-10.0789	-22.5009		36.2623		-20.349	-18.0686	11.7098	-38.3271	-17.4856	26.314	-43.2929	13.9348
235	14.802	21.3825	-9.55334	-28.884	42.5376	13.1148	8.87955		-34.477	-21.0848		-44.8352	31.5754	13.9936	-28.3534	-10.7279	38.7004	-18.8981	-6.25855	19.4542	2.98303	28.4381		-28.7148		-27.475	22.2763	21.0844	-13.8551	-17.7354	-37.8797	-33.628	-14.3682		-13.7305	-27.4903	-6.71709	-22.7327		37.2335		-20.3067	-18.1049	11.6145	-37.245	-18.1789	27.9056	-46.3715	14.2873
240	15.4506	21.3132	-9.87936	-29.2648	40.2757	12.9247	9.03576		-35.414	-21.0013		-45.7582	31.8677	16.2682	-30.3425	-9.86768	40.0212	-18.9548	-6.98991	22.1526	3.9654	28.0427		-29.014		-27.8655	22.9469	21.7322	-13.9936	-18.0637	-38.2154	-34.0241	-14.7902		-13.7027	-27.6968	-6.93018	-22.7698		37.7862		-20.7125	-18.6339	11.6466	-36.5791	-18.1539	28.256	-46.9002	14.9034
245	15.3753	21.3622	-9.93996	-31.833	38.4561	13.2874	9.28881		-36.6639	-21.1186		-46.337	35.1663	17.9512	-31.472	-8.56481	40.3936	-19.4055	-7.81952	22.051	3.89918	27.0879		-29.3307		-28.4098	23.1261	22.4006	-13.9703	-18.8523	-38.4914	-34.0645	-15.0105		-13.3129	-27.9738	-5.77601	-23.449		39.5233		-22.126	-18.9776	11.5686	-35.0866	-18.4268	29.5643	-48.5316	18.1131
250	15.4404	22.0462	-9.18418	-33.3801	35.4845	13.5566	9.7165		-37.7054	-20.713		-46.7838	36.7111	17.7862	-32.3083	-7.59428	40.2091	-20.5204	-8.14404	22.1418	2.91145	27.5561		-29.726		-29.4245	23.6046	23.0084	-14.302	-19.1703	-38.8786	-34.6234	-15.0401		-13.3674	-27.8072	-4.82087	-24.6953		41.7209		-22.6908	-18.6988	11.1942	-35.127	-18.8273	29.5718	-51.4459	21.0835
255	15.8087	22.3275	-10.3989	-32.8633	34.6133	14.0195	9.70311		-39.8651	-20.6593		-47.402	40.2393	17.076	-32.8944	-6.06368	40.1658	-21.1545	-8.14627	24.0941	2.25538	27.2159		-29.7201		-29.7705	24.2895	23.8671	-14.8964	-20.3602	-39.1321	-34.695	-15.096		-12.6832	-27.4241	1.56131	-25.0655		44.6879		-24.6411	-19.0596		-35.2262	-19.329	30.5329	-52.6875	23.6887
260	16.4325	23.0356	-8.14074	-32.6842	33.1965	14.3513	9.69143		-41.8097	-21.6706		-47.2251	41.9212	14.7636	-33.3748	-4.80453	40.6351	-21.4232	-8.14271	23.8631	1.32588			-30.8724		-30.4556	24.0959	24.2854	-14.9827	-21.0518	-39.4203	-35.2841	-15.3195		-11.6978	-27.12	2.56227	-25.695		46.1876		-26.9876	-18.8576		-33.1377	-18.8036	31.1854	-56.2327	23.6149
265	17.0726	24.3422	-7.93201	-32.07	32.0798	14.9356	9.57499		-44.7445	-21.7384		-48.9352	42.5996	14.4912	-35.0054	-4.27004	41.5569	-21.4825	-8.87829	22.8206	0.619717			-32.2701		-31.4115	23.8905	25.8803		-21.453	-39.9002	-35.1803	-15.4144		-11.5248	-25.4726	3.24383	-25.7423		47.2039		-26.7249	-17.5701		-31.9181	-20.7825	31.7731	-58.7485	24.1846
270	17.0817	24.6283	-6.96196	-31.737	31.3202	15.6876	16.0948		-46.6849			-48.1602	43.4575	14.1609	-37.7566	-2.98471	42.3402	-21.7663	-9.89556	22.6043	0.529149			-32.5823		-32.7151	23.8384	27.1953		-22.5628	-40.2234	-35.0659	-15.1282		-11.2227	-25.4532	4.12662	-26.1065		47.7269		-25.5085	-16.8878		-32.3331	-22.0741	31.2818	-59.4108	25.5199
275	17.3898	24.5781	-7.01419	-30.6317	30.086	15.8932	17.4588		-47.5152			-48.3115	44.7595	13.5288	-38.4611	-2.30055	44.1724	-21.7892	-9.88454	23.5649	0.330321			-33.2227		-33.5974	23.5516	28.494		-23.6126	-40.7911	-36.1739	-15.1852		-11.4215	-24.4869	5.15121	-26.3844		46.6964		-25.3865	-16.7051		-32.5995	-22.0706	31.4205	-59.8239	25.7468
280	18.6689	25.2273	-8.34541	-29.1099	30.1409	15.8745	16.4453		-48.4855			-47.537	48.0161	13.7175	-38.8209	-2.13182	45.1393	-21.0166	-9.94208	25.6346	0.219404			-33.2019		-34.6089	23.5358	29.7297		-23.6589	-41.1741	-36.9676	-14.7465		-11.4419	-23.6246	5.85042	-27.6007		45.8358		-24.7375	-16.7148		-30.2568	-22.3222	31.8076	-62.6462	25.401
285	19.3274	26.2785	-9.00716	-29.1505	30.0392	16.1905	16.6965		-49.2481			-47.6149	49.6186	15.2629	-44.2482	-1.4615	45.4595	-20.9493	-8.82575	28.2033	0.119379			-33.8517		-35.5598	23.552	29.7971		-23.2262	-41.4279	-38.2195	-14.7389		-11.1445	-23.6837	6.16763	-28.5913		45.8776		-23.8973	-16.3162		-29.6207	-23.0016	32.4407	-64.4069	25.0618
290	19.6261	26.5911	-10.2911	-29.0009	30.0113	16.2839	14.6845		-49.9241			-47.7276	50.987	18.6119	-45.2512	-2.01726	45.3572	-20.7263	-8.91562	27.6945	-0.374339			-34.2246		-36.5769	25.5768	30.6968		-23.9658	-41.3701	-39.2036	-15.4345		-10.8018	-23.592	6.49821	-28.6033				-24.2011	-15.6704		-28.0035	-23.1687	33.3952	-64.2647	24.4258
295	23.5305	26.563	-10.5036	-28.7817	29.9719	17.0147	14.3026		-50.0926			-45.8298	52.2414	18.4749	-47.0896	-2.27036	44.8674	-20.4557	-7.25231	26.8734	-1.00011			-34.5279		-37.4878	26.4813	31.3474		-26.9105	-41.2468	-40.4524	-15.3963		-10.6192	-23.7102	6.78272	-28.9901				-24.639	-16.0436		-25.2996	-23.8213	34.4025	-64.6923	24.6197
300	25.1498	26.5634	-10.4133	-28.2631	30.1318	17.0109	12.0882		-50.4373			-44.5838	53.1471	23.325		-2.36283	44.473	-20.0635	-7.50592	26.7613	-1.95591			-35.405		-38.2011	26.4772			-27.2005	-41.2429	-41.2623	-15.4782		-10.5721	-23.5684	8.08976	-29.2718				-25.9676	-15.3012		-23.8762	-23.9718	34.2552	-65.044	25.6251
305	27.354	27.195	-10.9939	-27.876	30.5545	17.0101	12.4844		-50.761			-43.9016	54.3763	23.7487		-2.28457	44.8252	-19.188	-6.83612	26.9597	-2.67097			-35.5266		-39.3611	27.0449			-27.0165	-41.2728	-41.9199	-15.965		-10.4687	-20.9768	11.0002	-29.8649				-26.2156	-15.1033			-25.438	34.7067	-64.8635	25.9276
310	30.6087	27.1626	-12.5011	-27.7825	30.5765	17.8748	12.0246		-51.4868			-43.9897	56.7007	24.3131		-2.19419	44.459	-19.7898	-6.44346	27.9091	-3.31862			-35.522		-39.7703	27.6963			-27.0632	-40.9523	-42.5717	-16.0243		-10.0964	-19.0854	12.5998	-30.5346				-27.7964	-16.1776			-25.3923	36.2255	-64.9681	27.2471
315	31.8729	27.8697		-26.8868	30.5123	17.7822	12.0085		-51.8409			-43.9529	58.9337			-1.21493	44.5724		-6.98371	27.9088	-4.27521			-36.3934		-40.1048	27.5508			-27.1491	-40.877	-43.2973	-16.0194		-10.0851	-18.8894	12.8773					-28.281	-16.094			-26.2273	36.1618	-66.0154	29.181
320	32.1047	28.1682		-27.2385	30.3678	17.8046	9.23641		-52.8378			-43.9669	59.8802			-0.189998	44.9119		-6.57535	28.8257	-4.23116			-36.449		-40.4631	27.394			-27.1348	-41.048	-43.711			-10.1693	-18.525	13.1358					-30.5271	-15.5815			-26.2632	35.7505	-67.5615	29.8296
325	32.2089	28.8516		-28.8328	30.4946	18.2157	7.15868		-54.0958			-42.9215	61.212			-0.432641	45.1461		-6.66677	29.5405	-5.78146			-36.2918		-41.6418	27.261			-27.8807	-41.4475	-44.6725			-9.09306	-18.0732	12.5259					-31.7649	-14.9374			-26.8214	35.4359	-66.1759	30.1503
330	32.0809	29.7652		-27.4885		19.2222	5.9216		-54.7076			-43.0144	62.5372			1.67641	45.526		-6.25268	29.4758	-6.78847			-36.3461		-42.3641	27.2832			-28.5175	-41.404	-44.7725			-9.27863	-18.0472	12.0848					-31.7334	-13.7265			-27.4933	37.6098	-65.1647	29.9878
335	32.2641	30.3739		-28.5178		19.8329	4.9023		-55.4365			-42.6025	62.8925			3.3338	45.8396		-6.26256	29.8762	-7.21995			-36.001		-43.3628	27.2355			-30.1337	-41.3577	-45.4802			-9.19241	-17.181	12.7953					-32.0992	-12.0368			-28.7848	39.2375	-63.5955	29.961
340	33.8508	33.9044		-28.811		20.8249	3.03338		-55.3588				64.3911			5.29242	46.119		-6.35619	30.1887	-6.70339			-36.0095		-44.2818	27.3014			-32.115	-41.2524	-46.4397			-8.17144	-16.2241	13.2815					-32.613	-10.7564			-28.7231	37.3777	-62.5879	29.5455
345	34.733	35.2932		-28.6432		20.7596	2.70609		-56.3661				65.0948			6.90745	46.432		-6.15606	29.8656	-6.37675			-36.6744		-44.9528	28.0978			-32.097	-41.2326	-46.5847			-7.93535	-17.9204	13.0321					-34.4067	-9.58027			-29.4601	38.5555	-62.0452	28.6261
350
355
360
365
370
375
380
385
390
395
400
405
410
415
420
425
430
435
440
445
450
455
460
465
470
475
480
485
490
495
500
505
510
515
520
525
530
535
540
545
550
555
560
565
570
575
580
585
590
595
600
605
610
615
620
625
630
635
640
645
650
655
660
665
670
675
680
685
690
695
700
705
710
715
720
725
730
735
740
745
750
755
760
765
770
775
780
785
790
795
800
805
810
815
820
825
830
835
840
845
850
855
860
865
870
875
880
885
890
895
900
905
910
915
920
925
930
935
940
945
950
955
960
965
970
975
980
985
990
995
[truncated: 53 more columns]

## Sheet: HT1080 - Y
Time [min]	Cell #1	Cell #2	Cell #3	Cell #4	Cell #5	Cell #6	Cell #7	Cell #8	Cell #9	Cell #10	Cell #11	Cell #12	Cell #13	Cell #14	Cell #15	Cell #16	Cell #17	Cell #18	Cell #19	Cell #20	Cell #21	Cell #22	Cell #23	Cell #24	Cell #25	Cell #26	Cell #27	Cell #28	Cell #29	Cell #30	Cell #31	Cell #32	Cell #33	Cell #34	Cell #35	Cell #36	Cell #37	Cell #38	Cell #39	Cell #40	Cell #41	Cell #42	Cell #43	Cell #44	Cell #45	Cell #46	Cell #47	Cell #48	Cell #49
0	0	0	0	0	0	0	0	0	0	0	0	0	0	0	0	0	0	0	0	0	0	0	0	0	0	0	0	0	0	0	0	0	0	0	0	0	0	0	0	0	0	0	0	0	0	0	0	0	0
5	2.04019	2.05597	-0.466677	2.96339	-0.393352	1.45455	1.25328	1.04794	1.91568	0.122565	-0.794015	1.11857	1.03146	0.0153326	-0.865637	1.48999	1.42521	1.18963	1.75585	1.37917	1.54954	0.318198	1.01086	1.43836	2.46997	1.08149	1.10737	0.473873	3.71132	1.44093	0.4683	1.42817	1.36281	1.8808	2.22478	0.960779	-0.318003	0.256235	-0.329985	-1.53723	1.46308	1.75281	0.8717	0.00336886	-0.681213	2.18134	1.61614	-1.01461	1.68924
10	3.18079	3.2623	-0.96042	3.82278	0.442037	2.13373	2.28924	2.4468	3.13225	0.187356	-1.5805	1.89378	2.20698	0.0681143	-0.788335	2.33336	2.57625	1.79338	2.31962	2.4299	2.56048	0.298347	0.624265	2.47764	5.55813	1.61164	1.36472	2.14745	6.01365	3.05886	-0.0465207	2.59249	3.02929	1.65652	4.03813	0.474198	-0.893626	0.753002	-0.0343963	-2.31552	2.1734	3.61345	1.45025	0.141904	-1.21921	3.00351	2.72053	-1.95529	2.69373
15	4.16673	3.40797	-0.881345	5.70407	0.977606	2.70327	2.35507	3.88179	3.75061	0.4997	-2.68273	2.48602	3.69818	0.940974	-2.80255	2.90181	3.21295	2.26066	2.0128	6.52315	3.46101	-0.624331	-1.65131	3.13692	7.34406	1.96447	1.80697	3.94177	6.46314	5.58119	-0.694771	3.2764	4.53922	2.57213	5.3283	-1.03474	-1.27357	1.12192	0.0179209	-3.31272	2.40447	5.72555	2.08167	0.0328329	-1.94793	3.84899	3.35786	-3.17307	3.2738
20	4.78541	3.97783	-1.22106	7.69446	1.0546	2.71633	2.00132	6.62141	4.79591	0.618347	-3.05424	2.56471	4.27491	0.869798	-4.10068	3.18355	4.12613	2.93202	1.60725	8.49364	3.92586	-1.26001	-2.72045	2.12235	8.97492	1.62729	1.11019	4.87702	7.40377	6.91587	-1.33972	4.30411	4.26495	2.77192	6.56969	-2.16643	-2.6524	2.44542	0.10626	-4.92475	2.96585	6.23793	2.76404	0.07299	-2.68037	4.8459	4.00764	-4.50767	3.42924
25	3.4501	5.29707	-2.16388	9.98399	4.22133	2.5991	1.66037	5.67998	6.07703	3.79302	-4.50322	2.67046	4.7133	0.609952	-5.11132	3.47155	5.48393	2.85019	1.68526	9.72407	4.35685	-1.20703	-4.07286	2.62661	10.7121	1.42643	1.57187	4.9653	6.94353	8.09233	-2.18402	4.91518	5.53236	4.63319	6.78101	-3.27074	-4.66307	2.73075	0.457112	-6.18821	4.73556	6.45819	3.78216	-0.336682	-5.49459	5.58083	4.78683	-4.75846	3.49719
30	2.5303	6.29549	-2.83222	13.4567	3.43402	2.16204	1.22838	5.82684	6.82986	3.98342	-5.73458	2.86203	5.48379	-0.0565916	-6.08181	3.42542	7.03515	3.53251	1.60329	10.385	4.72675	-0.808331	-5.43416	4.0388	12.6942	1.78458	1.59228	5.5217	6.80131	8.78905	-2.63551	5.51407	7.13889	4.76301	6.57354	-3.58066	-5.73241	3.18531	0.405204	-7.63899	6.53783	6.03042	5.92581	-1.02809	-5.98572	6.13092	7.54784	-4.57444	3.62266
35	0.694152	5.76402	-3.67296	15.2296	3.77154	1.80504	0.456879	5.24076	7.16012	4.02977	-8.41696	2.28318	7.34758	-0.329737	-7.72027	3.32325	8.76603	3.98117	2.06538	11.1805	4.80887	-0.248467	-7.11566	5.03014	13.6472	1.56886	1.68676	6.03924	6.23068	8.89394	-3.06629	5.84687	7.77322	4.02347	5.64325	-4.26834	-7.98207	4.17961	0.569282	-8.70346	9.27237	5.50505	6.42374	0.220098	-6.55534	6.64016	7.71127	-7.18223	3.63903
40	-0.792379	6.51416	-3.86818	16.2796	2.1189	1.83343	-0.550422	3.9937	7.42699	4.11864	-10.0944	1.47151	8.68293	-0.365547	-8.55256	3.0101	10.3375	4.9349	2.38387	13.3208	4.69664	-0.332715	-9.17146	6.16713	14.3561	1.25331	1.8418	6.65813	5.38649	9.78358	-3.99498	5.40519	7.97217	3.29613	6.70202	-4.44564	-10.5897	4.62537	0.779567	-9.24992	10.848	4.2854	7.58655	-0.379887	-7.64367	6.59574	8.18838	-8.99728	3.94221
45	-1.50509	7.56509	-4.63132	17.3912	-0.27629	1.46986	-1.49293	2.19416	8.3923	4.75489	-11.6666	0.0199873	9.03331	-0.341191	-8.43575	2.78047	11.236	4.99564	2.39006	13.0213	4.23909	0.11318	-10.9785	7.43199	14.7736	0.904515	2.96043	7.18598	5.06488	10.475	-4.25665	5.58031	7.78057	2.86699	8.22387	-7.7739	-11.6974	6.09452	0.863947	-9.40829	9.95689	2.52441	8.58674	0.390756	-8.0332	6.87038	9.07117	-9.94748	3.91527
50	-4.27515	9.34064	-5.17152	18.1318	-2.9072	1.31853	-2.27046	3.19584	9.40391	5.02523	-13.1221	-2.63266	9.86757	-0.236663	-8.7805	2.95641	12.1997	5.43917	2.35363	11.0325	4.26915	0.0190936	-12.5346	8.40653	15.9252	0.496986	2.98176	7.69064	4.09129	10.3938	-4.4165	5.96974	7.6263	2.7073	9.29806	-7.90306	-15.3934	7.32379	1.42288	-10.0764	9.82855	1.91516	10.1391	0.810389	-10.4123	7.48628	9.45616	-10.815	4.30981
55	-6.16538	9.79333	-5.85629	19.6259	-0.750391	1.71477	-3.4582	3.65642	10.1921	5.9778	-13.7697	-4.07488	10.8605	0.192954	-9.21751	2.82231	13.8344	5.63509	2.88155	11.7596	4.84848	0.0147389	-14.1854	9.60553	17.4612	0.0785554	3.29328	8.14439	4.82832	11.3397	-4.18373	6.64998	6.7412	2.28804	10.7891	-8.31268	-15.8854	8.85212	1.53844	-11.4666	10.3336	0.647951	11.0674	-0.315358	-12.572	8.82922	10.0392	-12.0606	4.29833
60	-7.21006	10.1578	-6.56	20.9275	-0.681023	1.64937	-3.98849	4.94179	10.6715	6.0216	-14.3058	-4.85862	11.5129	0.66654	-9.33025	2.24334	15.0125	7.20815	3.3402	10.367	4.82601	0.00606592	-15.9904	11.824	19.1939	-0.171288	5.12224	8.44949	5.253	11.4123	-3.7164	6.56798	7.04583	2.84721	11.5887	-8.72307	-17.4186	9.1686	2.11063	-12.6361	11.0918	0.12218	12.8105	0.687721	-14.5467	8.78478	11.1885	-12.2778	5.6693
65	-7.65018	11.0732	-6.67944	21.703	0.919758	1.84718	-4.58789	5.56332	11.7036	6.01889	-14.1513	-6.30678	11.7841	0.651604	-8.26627	1.36945	15.7395	6.8119	3.02531	10.342	4.7961	0.352752	-16.4933	13.5535	21.1576	-0.306265	5.82844	8.57536	6.37793	11.6761	-2.90326	6.64427	6.94289	2.98524	12.8913	-9.5586	-18.054	8.44916	2.67815	-15.266	12.0219	-1.53791	13.1119	0.657166	-15.5536	9.11563	11.2106	-12.9611	6.81938
70	-8.25204	11.4145	-6.9597	23.6363	0.486679	2.59333	-5.00906	6.26556	14.0733	6.40972	-14.1607	-6.75829	13.3717	-0.369964	-7.96244	0.324276	16.1708	6.30064	2.84159	9.8959	5.05955	1.0934	-17.6538	15.9957	21.8859	-0.554059	6.40611	8.53682	7.44728	11.6278	-2.18035	7.26954	10.0982	3.45512	12.8256	-10.2078	-19.6747	7.89726	3.24266	-18.6841	12.7999	-2.75478	13.9409	0.0814566	-17.5263	9.72262	11.263	-14.2213	7.90788
75	-8.28469	11.9103	-7.13484	24.8072	1.56984	2.87795	-4.95112	9.34253	14.4276	6.85702	-14.8723	-7.72266	14.2357	-0.734355	-7.31831	-1.0879	16.8167	6.1241	2.7521	10.7212	5.40378	1.36537	-18.1076	17.7161	23.4481	-1.00402	6.20939	9.20759	9.53681	11.8545	-1.7283	8.26037	8.29228	6.4241	12.9682	-10.3066	-21.4331	6.74073	5.22645	-19.7849	13.3633	-1.72352	14.1292	3.11484	-19.8176	10.8642	10.9455	-15.4425	9.28573
80	-8.19912	12.7326	-7.46105	24.1546	2.98085	3.00462	-5.18983	11.1087	14.7461	6.76291	-15.8716	-8.30274	14.7543	-0.527302	-7.52176	-2.19713	17.3425	5.13585	2.70821	9.53867	5.37457	0.416492	-18.6052	19.3611	24.8177	-1.0941	5.18187	9.44814	9.87551	11.9341	-0.991739	8.89694	8.07697	7.39917	13.2858	-10.2053	-22.7214	6.90055	5.66853	-20.872	14.4513	-2.07863	15.064	2.26513	-19.4239	11.0909	10.9143	-15.8603	9.4136
85	-8.57927	12.4299	-7.78949	24.3898	4.83882	3.23546	-4.42597	13.1611	15.6962	6.98782	-17.096	-8.29821	14.9846	-1.92076	-7.95184	-2.70832	16.7391	4.14055	2.61214	7.93036	5.62917	0.0435869	-18.8066	20.5548	26.0357	-1.016	5.31613	9.81979	10.1925	11.9789	-0.366897	8.45317	7.96641	9.96403	13.6697	-10.9583	-24.8164	6.46414	6.16298	-21.1784	15.0301	-2.83914	15.904	3.71348	-20.2587	11.2893	11.6949	-18.1416	9.67215
90	-8.85354	13.0326	-8.56553	23.8313	3.30652	3.53111	-4.58133	13.2546	16.3509	7.38959	-17.7294	-9.01673	14.3513	-2.16703	-10.7188	-2.98893	17.1778	3.86836	1.41005	3.81705	6.35917	-0.284876	-19.3274	21.8936	27.3236	-0.895074	5.55581	9.87019	9.91361	12.0608	-0.00799645	8.7814	9.75348	11.9071	13.6817	-11.5264	-25.573	7.07659	6.16212	-21.9797	15.9946	-3.13466	16.495	6.61487	-22.0345	11.527	12.5787	-18.3303	9.8694
95	-9.43235	13.0081	-10.0607	23.3628	5.0483	3.6566	-3.95767	14.5104	16.9047	7.7161	-18.696	-9.19249	15.3476	-2.03241	-11.5236	-4.07067	17.2064	3.51363	-0.198683	2.23256	7.53004	-1.57063	-19.0075	23.0951	29.2242	-0.608446	5.35859	10.455	8.48751	12.2508	0.854672	9.24111	12.7359	12.997	13.6013	-12.4157	-26.2546	8.6571	5.57466	-22.5939	16.689	-3.37621	17.5154	6.53865	-25.1124	12.3013	12.916	-18.1507	10.3138
100	-10.3128	13.0365	-11.7496	22.6225	4.88563	4.27672	-4.02504	14.6857	17.4386	8.88418	-19.3915	-9.95785	15.1417	-2.46209	-12.1896	-5.26686	18.7016	3.09077	-0.789073	3.79913	8.84458	-1.62969	-18.6893	24.0278	31.3226	-0.993533	5.39135	10.4161	7.95546	12.5636	1.25853	10.1629	13.3755	13.4633	14.2312	-13.3005	-27.4632	9.46094	5.51096	-22.9764	17.348	-4.308	18.4656	8.54265	-25.8719	13.6098	12.9774	-17.9073	11.1832
105	-10.4282	13.0633	-12.9327	22.0929	3.74628	5.06513	-5.18146	16.8537	18.1317	9.25706	-19.9652	-10.7105	15.0092	-3.64013	-11.9998	-6.13232	19.0032	2.15331	-0.0463966	2.60181	9.32248	-2.82133	-19.4336	24.4448	32.2987	-1.48843	5.59206	10.8198	7.78808	13.116	1.4564	10.7034	13.8862	12.3089	14.5939	-14.248	-28.6763	9.37054	5.57779	-23.2907	19.296	-5.4996	19.4936	9.83136	-26.4479	13.6223	13.9057	-17.4541	12.2092
110	-10.924	12.9788	-13.6782	22.0014	6.3064	5.37111	-6.68816	17.9962	18.4728	9.20277	-21.2968	-11.688	17.1174	-5.91927	-13.1948	-6.85129	19.6819	-0.76496	0.0744551	0.74334	9.89375	-3.12879	-20.4309	25.3896	33.2012	-2.19376	5.84662	11.0127	7.51238	13.5067	1.73074	12.5792	14.0206	10.7746	15.2743	-14.4757	-30.7191	10.124	6.16078	-24.2771	20.3808	-7.38999	21.1713	10.5436	-28.2149	13.5236	14.199	-17.1622	12.5365
115	-12.254	12.3429	-14.1454	21.4342	9.99575	6.90965	-7.40069	18.1554	19.0456	9.47346	-22.2327	-11.5748	18.9785	-9.03361	-13.8997	-7.33476	19.7483	-2.06863	-0.342748	0.415365	10.221	-3.59378	-20.8935	25.3622	33.4594	-2.70418	5.51097	11.7793	7.52553	14.2673	2.13459	13.331	14.3908	8.1427	16.0286	-14.5145	-32.7151	10.072	6.91017	-25.3598	20.4119	-7.4515	22.1945	11.1736	-29.062	13.3664	14.9406	-17.3998	14.7055
120	-12.7343	11.9969	-14.774	21.4926	14.0692	7.10015	-8.33913	17.7126	19.7985	10.6036	-23.186	-11.6815	18.6633	-9.53561	-14.0361	-7.75775	19.4693	-2.86343	0.855361	1.10294	10.0347	-5.47329	-22.2608	26.2995	33.6232	-2.80274	4.91701	11.6344	7.37109	14.8933	3.42546	13.951	15.6083	6.85127	16.999	-14.717	-34.8024	9.99137	7.53802	-26.8508	21.088	-8.64499	23.2873	12.0526	-28.4924	14.0381	16.1056	-19.1293	12.9181
125	-12.5381	11.8365	-15.1281	21.5343	15.0312	7.47803	-9.95213	16.4323	20.3979	11.6859	-24.7944	-12.4697	18.7445	-9.29511	-14.4779	-8.28704	20.1379	-2.64903	1.99061	-1.55546	10.0896	-5.10206	-23.1227	26.7992	34.1684	-2.83858	3.63766	11.2456	7.61218	15.77	5.29797	14.6229	16.1012	6.15134	17.3456	-14.6875	-35.9646	9.31828	8.52888	-28.901	22.6006	-8.73268	24.3604	11.7791	-27.0378	14.5362	16.8747	-19.7337	13.2942
130	-11.9592	10.97	-15.7096	22.4085	15.4414	8.15036	-10.8697	17.4326	21.1856	11.8426	-26.8275	-12.9037	19.9979	-10.3512	-16.1014	-7.55374	20.2565	-4.61048	3.64261	-1.50348	11.7039	-6.01901	-24.591	26.6169	34.2952	-2.95882	2.14926	10.6948	7.9568	17.5353	7.04168	14.1376	16.5694	4.79594	17.6948	-14.7079	-37.912	8.0455	9.69226	-30.0103	23.8824	-9.70359	25.2304	12.1553	-26.9699	15.0703	16.9115	-19.1852	13.6718
135	-12.8864	10.9946	-16.5039	22.662	16.6015	8.99788	-11.8494	18.1075	21.5562	12.754	-28.4686	-14.5659	20.3518	-11.2237	-17.6361	-7.35596	20.3163	-5.14167	5.80223	-0.368095	13.3657	-6.63398	-25.2026	26.6727	32.1306	-3.22523	2.18668	11.4199	8.49662	17.67	8.67965	12.5652	17.1128	2.89452	18.0595	-15.2753	-41.5807	7.4916	10.0864	-30.9561	25.5794	-10.7648	26.5124	14.0976	-30.9085	15.6805	17.0926	-18.645	14.279
140	-13.0155	11.0412	-17.4139	20.7827	18.1732	8.75982	-12.2727	17.5263	22.661	14.4588	-30.056	-15.0847	20.6395	-11.0457	-19.154	-9.05112	20.3987	-5.38074	6.75576	1.32157	14.746	-6.95353	-25.8691	27.0273	31.9146	-3.13194	1.6876	11.4326	9.5665	17.8781	9.21834	11.4302	17.7779	0.271414	18.6984	-15.9813	-44.3223	7.21805	10.9504	-31.3349	27.0413	-11.5618	27.3275	15.3629	-33.1536	15.7286	17.263	-18.3609	14.3968
145	-12.3423	11.0966	-17.0725	20.2312	19.851	9.29052	-13.0651	18.4056	23.2924	16.0906	-31.1835	-16.6473	21.0653	-11.9733	-21.2017	-9.72157	20.6644	-6.46689	7.79708	1.65872	15.5927	-7.57912	-26.516	27.4649	31.7767	-3.20133	-0.571525	11.416	10.7567	18.182	9.37851	10.9333	18.2649	0.0484794	19.495	-16.8993	-45.5989	7.63783	11.6656	-32.3418	27.1137	-14.6743	28.0891	16.997	-33.3188	15.99	17.0671	-17.9609	15.071
150	-11.4955	11.3432	-17.1406	19.9551	21.114	9.96504	-13.8	20.4983	24.1823	17.3996	-32.6359	-17.9899	20.8934	-13.5598	-21.6298	-10.082	21.4748	-7.16871	9.11421	1.48962	16.1731	-8.76771	-27.8579	28.0476	31.6379	-3.0258	-2.03079	11.3721	11.6797	19.0929	10.5072	9.09097	18.4768	-0.254284	19.8705	-17.592	-45.916	6.77246	12.3059	-32.3173	26.6473	-14.0961	28.9389	19.1654	-34.9348	16.2095	17.0414	-16.4123	16.9687
155	-11.3896	11.5272	-17.0599	19.922	21.7154	10.5035	-15.3367		24.622	17.9729	-33.8507	-18.4273	20.9532	-16.0665	-23.1347	-10.478	21.5166	-9.69787	9.32386	0.759501	16.5861	-10.3715	-29.179	28.0512	32.2323	-3.08092	-3.37637	11.4331	12.1737	19.2871	11.8541	7.5957	18.9898		20.4409	-18.5614	-47.3615	5.47406	13.017	-32.0337	26.6099	-14.7713	29.2238	22.2735	-36.3038	17.8629	17.477	-15.6948	18.1719
160	-11.1532	11.6755	-16.7687	22.6549	22.7103	10.9099	-16.7533		25.5811	18.3055	-35.3659	-19.3694	21.5081	-17.3372	-23.6144	-10.7562	22.5622	-11.3912	10.2994	1.46618	17.4041	-11.6351	-30.6944	29.274	33.2405	-3.39684	-4.30727	11.3299	13.333	18.5785	11.8131	6.17916	19.2817		20.8936	-18.8174	-48.8418	6.07311	13.9361	-31.992	27.9388	-16.3227	29.8702	23.3359	-36.6843	17.7455	18.4816	-14.7734	18.5416
165	-10.4871	11.6708	-16.9709	25.0527	23.7465	11.2307	-17.761		26.0438	19.5474	-35.9048	-19.9413	21.3513	-19.1174	-24.0176	-11.0649	22.44	-13.1069	10.4796	1.05985	17.9873	-12.8142	-31.6607	28.9958	34.5332	-3.55328	-5.50365	11.5311	14.7737	18.6396	12.6091	4.58736	19.9203		21.119	-18.5397	-50.0716	6.52883	13.8834	-31.7064	29.1118	-16.6218	30.3461	25.3212	-37.1115	17.7912	19.1785	-14.3784	18.7717
170	-10.8195	11.6552	-17.261	26.0901	24.8211	12.2532	-18.8342		26.7781	20.9149	-36.4805	-20.2781	21.3099	-20.1126	-23.7836	-10.8146	22.1459	-14.0788	10.0002	1.24984	18.8646	-13.8647	-30.8913	30.276	35.9941	-3.78419	-5.18799	11.827	16.5594	17.9584	13.5456	3.59543	20.6393		21.223	-19.1441	-50.1375	7.54904	15.4666	-31.8039	29.0965	-18.307	30.6995	27.2077	-38.1717	18.584	19.5747	-14.4207	19.3423
175	-9.10654	11.2876	-17.4608	27.3304	27.0765	12.4565	-19.8703		28.0701	21.2486	-36.9501	-20.9573	21.3107	-21.7335	-22.9942	-11.3295	24.8379	-13.8524	10.438	2.02649	20.0794	-15.2722	-31.5351	30.2491	37.996	-3.84078	-6.43445	11.9963	18.4729	17.2289	13.0548	2.69972	20.924		21.5267	-19.2139	-52.0924	7.8566		-32.1088	28.7805	-18.995	31.7088	28.6421	-38.7848	18.8722	19.3887	-12.9142	19.1811
180	-8.46959	11.1022	-17.8274	27.3813	27.8822	13.0687	-20.4632		28.3157	22.164		-24.5282	21.1166	-22.8227	-20.2278	-11.2134	25.5399	-15.3077	9.82278	2.99643	20.8635	-15.9446	-32.2574	30.5847	39.8407	-3.77363	-7.3055	11.5804	19.5436	16.6291	12.8034	1.69953	21.4194		21.9872	-18.8718	-54.0408	9.07059		-31.376	28.4965	-20.7869	31.718	28.8157	-40.1541	20.3939	20.0177	-11.5435	20.1147
185	-8.08893	11.1852	-17.9219	27.5315	29.7894	13.1659	-21.5958		29.2083	22.4754		-25.5316	20.7579	-23.5156	-19.1652	-10.0083	25.5589	-17.0803	10.7073	3.19162	21.428	-16.3594	-34.5125	31.3626	42.5924	-3.45409	-8.70577	11.32	20.1892	16.3564	13.1409	1.71295	22.0289		22.6961	-18.5846	-54.6107	10.4299		-31.6012	29.3105	-23.1977	32.6116	29.8638	-41.701	21.2239	20.3378	-9.34718	20.9293
190	-7.82583	11.7083	-18.0925	27.6655	29.9304	13.1516	-21.9857		29.9985	23.1442		-27.2485	20.5781	-24.3094	-18.8366	-9.61613	26.1835	-18.2724	12.9257	3.04235	21.4885	-16.7114	-36.9851	32.2375	43.6899	-3.1528	-10.0902	11.3336	20.7501	15.745	13.5727	1.76962	22.3428		23.0767	-18.189	-54.8331	10.281		-32.0609	29.4643	-23.894	33.0393	31.2147	-42.5305	21.6903	19.9016	-6.74879	22.8773
195	-7.63959	11.7722	-17.6064	27.3686	30.2054	13.3246	-22.4451		30.8309	22.6778		-28.9893	20.4269	-24.2626	-19.1128	-9.92543	26.6361	-20.1159	16.1368	3.14797	21.5979	-17.0469	-38.8874	32.043		-2.83725	-10.2046	11.0716	21.1434	15.857	14.2214	2.35996	22.7017		22.9376	-18.1759	-55.6155	10.128		-32.173	30.1539	-22.8259	33.5599	30.6251	-42.4023	21.9898	19.8929	-6.15619	23.8747
200	-7.47993	12.1475	-18.2305	28.0701	29.4695	13.3287	-22.8802		31.2827	22.5747		-29.8605	20.6967	-24.2324	-20.9437	-10.1835	27.3927	-20.9709	17.6462	3.70999	21.4558	-17.6941	-39.705	32.8621		-2.14797	-9.31538	11.4397	22.2115	17.139	14.1562	2.01182	22.699		23.9016	-18.181	-56.3679	11.7224		-32.3584	28.492	-22.6607	34.7234	31.8071	-43.8845	22.056	19.9012	-4.35815	24.9053
205	-7.00454	12.6334	-17.1596	29.1237	28.5012	13.3433	-23.0147		32.0064	22.7543		-30.1631	21.0745	-24.2831	-21.7691	-11.4064	27.1447	-22.8297	17.4854	4.03352	21.5109	-18.8686	-39.7772	32.5449		-1.74094	-11.2499	11.3056	23.7959	17.6638	14.4378	3.16256	23.4728		24.0849	-18.2552	-56.9328	11.6884		-32.9033	30.1227	-24.866	35.7814	32.8889	-46.4961	22.4706	18.9629	-3.19102	24.3041
210	-7.54953	12.8817	-15.7695	28.2982	29.4461	12.4442	-23.8265		32.5071	22.7366		-30.2465	21.065	-24.7981	-23.3335	-13.9753	28.4974	-23.5996	16.862	4.95195	21.711	-19.3282		33.5444		-1.13604	-15.7288	11.7512	24.7507	18.3657	14.5412	5.71581	24.1694		24.7316	-18.8399	-57.9416	12.0021		-33.7692	32.3277	-25.8451	36.4023	32.8205	-50.6734	23.9371	18.9834	-2.45991	24.436
215	-9.36431	13.134	-14.7388	27.7145	29.8164	13.4196	-24.7993		33.2014	22.4509		-30.7506	21.1035	-25.298	-23.9337	-14.9779	28.8443	-25.8651	15.7267	5.5188	22.2285	-19.6008		33.9052		-0.675984	-18.1235	11.3693	25.3934	19.7832	15.3868	6.77522	24.3951		25.3829	-19.8824	-58.4945	11.5474		-34.405	31.1705	-26.1674	37.4966	33.3644	-53.8173	23.6713	18.249	-1.96165	24.4413
220	-10.1999	13.5428	-14.3685	26.7872	29.8465	14.4608	-25.0836		33.7855	23.1892		-29.909	21.49	-25.3269	-24.8349	-16.0012	29.6293	-26.1089	15.4493	6.51281	22.9984	-20.1738		33.4059		0.179249	-17.8125	10.921	26.5724	20.6261	16.1216	6.65527	24.8892		25.6287	-21.7856	-59.3192	11.6784		-33.0319	31.1035	-28.5861	38.2855	33.0964	-55.0695	23.9644	18.7269	-2.37915	25.0492
225	-9.65167	13.9051	-14.4213	24.7211	29.0941	14.4976	-26.3327		34.1447	23.4005		-30.4841	21.4999	-25.7518	-26.3786	-16.4162	29.6196	-28.0388	15.442	7.22036	23.1927	-21.6098		34.1618		0.65556	-17.8132	10.8085	27.2943	21.1232	16.3693	7.08064	25.5676		26.4204	-23.5866	-61.1216	11.5579		-32.8602	31.0992	-29.6235	39.005	33.5307	-55.7862	25.0343	18.4257	-5.84408	25.668
230	-10.4292	14.4634	-15.4009	22.8073	28.8064	14.7399	-27.6621		35.1884	23.0304		-31.8699	22.2519	-26.085	-26.6889	-18.2425	28.1527	-29.2649	15.779	7.92222	23.3323	-22.1025		35.2216		1.373	-17.6782	10.702	27.8839	20.814	15.9715	7.58546	25.6752		26.9564	-23.4615	-62.4289	11.5018		-31.7962		-31.237	40.0064	33.3505	-55.7054	25.1079	16.1464	-6.34804	27.7759
235	-11.0809	14.6071	-16.1372	21.8657	31.3037	16.064	-29.1184		35.8568	22.9576		-32.947	22.1936	-26.2265	-26.163	-19.7338	27.2516	-30.2994	14.5743	8.71243	23.3062	-23.1386		35.1138		2.00064	-18.0989	10.6281	28.9038	20.706	15.9337	7.20361	26.1704		27.2199	-23.6819	-64.2668	11.2479		-30.9546		-30.6524	40.7764	33.6967	-55.7407	26.1917	15.9302	-8.2587	28.8073
240	-10.6765	14.763	-16.2483	22.1201	31.491	16.3396	-29.275		36.2495	22.9139		-32.6143	22.1897	-25.4079	-25.0185	-20.5657	26.9942	-30.7247	13.8262	8.23953	23.416	-23.8412		35.4238		2.11314	-17.6503	10.6228	29.237	20.608	14.9595	7.84714	26.4339		27.8439	-23.5223	-64.6196	11.3211		-30.5753		-31.9469	42.1419	34.1845	-56.3259	26.7586	16.1239	-8.64889	30.1485
245	-11.0366	14.9591	-16.5256	21.466	30.4475	17.0366	-30.9616		36.7858	23.4397		-34.1281	22.9074	-24.9541	-26.1072	-21.3735	26.4684	-31.8314	14.2625	8.62866	23.5166	-24.2938		35.6366		2.4639	-17.1106	10.7439	29.6191	19.9867	14.5577	8.09399	26.8561		27.6045	-23.4837	-64.2393	11.8984		-30.5221		-31.3502	44.1234	34.5052	-57.0895	26.7056	15.7665	-7.77638	31.4691
250	-11.5315	15.1621	-19.743	21.2079	31.2005	17.5857	-31.9519		36.8807	24.0317		-33.4944	21.6798	-25.6335	-28.7575	-21.8501	25.4485	-32.331	14.032	8.13501	23.9713	-23.7109		36.3133		2.67586	-17.353	10.7613	30.1628	19.6461	13.9468	8.12323	27.0687		27.8204	-23.2469	-64.553	12.6597		-29.4327		-31.7987	45.2101	35.7102	-55.9856	28.7319	14.9199	-4.3546	32.0747
255	-12.1076	15.3902	-22.6057	21.2319	33.5753	17.842	-32.8333		36.4039	24.0374		-31.8098	20.4889	-26.372	-29.7446	-21.7624	25.4363	-33.2677	14.5	6.92503	24.3944	-24.8069		36.7298		2.72636	-18.1249	11.3873	30.7171	18.4496	13.419	8.49025	27.6991		28.2286	-22.4215	-65.767	13.4616		-28.4899		-30.6961	46.3281		-54.2119	29.496	14.1787	-3.90641	31.6893
260	-11.8234	15.8088	-21.9358	23.2675	38.1686	18.6173	-33.4987		35.9139	26.2503		-31.4699	19.4552	-25.3611	-30.6418	-21.5844	25.1089	-34.0608	14.9469	6.34075	25.7461			36.3402		2.88673	-18.7975	11.1209	30.8162	17.6832	12.945	9.7594	28.0471		28.4884	-22.235	-65.7276	13.9766		-27.4194		-31.4038	46.9957		-52.7763	30.7323	13.7832	-3.96884	32.0909
265	-11.7568	16.1982	-21.4726	25.5635	37.5665	19.1376	-34.136		34.8175	26.9041		-29.9896	17.1857	-25.3431	-30.9278	-20.9802	25.4108	-34.5512	15.6115	5.81169	27.0036			36.1366		3.35203	-19.3989	11.3464		18.1575	12.4608	10.2014	28.8202		29.0839	-21.4471	-65.229	14.1442		-25.987		-32.5998	47.2347		-51.1948	31.4656	13.4964	-4.66597	32.8464
270	-12.3567	16.5452	-22.7931	26.7039	38.9261	19.6261	-36.1243		34.391			-29.6847	15.6749	-25.3665	-31.2258	-20.5404	25.0534	-33.8633	16.1713	4.68806	27.8811			36.357		3.58487	-19.9889	11.0371		19.1322	11.8163	11.2939	29.028		29.4068	-21.4418	-64.6812	14.4303		-25.2576		-34.346	47.9713		-49.0303	32.1791	13.8019	-7.08249	34.038
275	-12.6275	16.9878	-23.1047	27.0889	41.1849	19.8394	-36.8842		33.3074			-30.1215	15.315	-25.432	-30.5446	-22.0828	23.8889	-33.9477	16.4226	4.06213	28.6594			37.0032		3.79931	-21.493	11.0879		19.9933	11.6149	11.8695	29.7774		28.9962	-21.0257	-64.2182	14.9174		-26.3415		-35.158	48.3036		-47.783	32.5569	13.4668	-8.83179	34.9606
280	-12.7017	17.2936	-23.3587	27.4775	41.5103	19.73	-38.8698		32.9583			-30.3075	15.8967	-25.465	-30.0416	-24.0803	23.8525	-34.7765	18.5458	2.93984	29.2412			37.1043		3.95541	-22.0486	10.6047		20.7548	11.2843	12.1932	30.6347		28.5571	-20.8103	-64.213	14.8983		-26.711		-35.2999	48.7967		-47.2949	32.7312	13.4347	-10.6142	35.3258
285	-13.1508	18.6033	-23.2489	27.8007	43.7041	19.7937	-41.586		32.8745			-30.5741	15.4081	-25.6149	-29.8027	-24.9826	23.5129	-35.1367	20.32	1.35721	30.4922			37.7809		4.14534	-22.6397	10.5917		21.682	10.0997	12.073	31.4368		28.7439	-21.5319	-64.1439	15.1426		-26.7453		-35.8219	49.2206		-45.0147	33.7051	13.1595	-12.61	36.3327
290	-14.1734	19.0967	-23.2581	27.3265	44.0509	20.098	-41.2341		33.5724			-31.3937	15.127	-24.4544	-30.5291	-26.3295	23.5074	-36.5756	20.9659	1.0419	31.2266			37.8112		4.13648	-24.043	10.5972		21.9336	9.80609	11.7637	32.0703		29.3471	-22.3306	-63.9485	15.1334				-36.8269	49.3833		-43.9151	33.1255	12.5013	-12.6852	37.0348
295	-13.7431	19.2263	-24.2431	27.2154	44.4082	20.2644	-42.0939		33.0951			-31.8657	14.2373	-24.4754	-30.3237	-27.6164	21.2525	-37.8079	21.6124	0.37002	32.0536			38.3435		4.14348	-24.3963	10.936		21.0019	9.30945	11.1849	32.692		29.5866	-22.4995	-64.278	15.1921				-37.7181	49.7925		-42.922	33.4234	10.8787	-13.6708	38.2599
300	-13.7465	19.8341	-25.7284	28.0861	44.3315	20.3159	-43.0776		32.8679			-32.947	13.3018	-21.7512		-28.5429	21.2557	-38.172	22.3822	-0.0598309	34.1492			38.2484		4.27296	-24.7265			19.9471	8.98272	10.0223	33.5313		30.1305	-23.5787	-63.6541	16.0836				-39.3401	49.8419		-40.0077	33.5444	11.3118	-13.9277	38.9854
305	-13.8374	20.4243	-25.8803	28.1075	44.5918	20.2276	-42.2134		32.5621			-33.3145	12.7744	-22.1895		-29.4693	20.1962	-38.7661	22.8678	-0.495332	36.2742			38.704		4.51961	-22.4708			18.1517	8.53587	7.5367	34.2287		29.8956	-25.5409	-64.8505	17.1179				-39.8859	51.1959			34.7203	11.3468	-14.4669	38.4912
310	-12.6215	20.819	-28.011	28.0146	44.6209	20.478	-41.1433		33.6321			-33.6914	12.5006	-22.323		-30.1366	19.8938	-39.0868	23.4823	-1.46949	36.9195			39.8007		4.83521	-22.1341			17.6133	7.95543	6.75175	34.6387		29.5203	-26.3507	-65.9458	17.4398				-39.3427	51.7732			35.0402	10.5023	-15.0051	37.7163
315	-11.3109	20.51		28.7161	44.7457	20.8961	-39.7012		34.5832			-33.6935	14.7313			-30.4803	18.8973		25.2342	-1.78193	37.2854			38.862		4.7747	-21.0335			16.7364	7.32334	6.20544	34.1322		29.7788	-27.23	-65.5586					-39.3987	54.0146			35.1712	10.0332	-15.6509	37.1385
320	-10.8576	20.9935		28.6444	45.2722	21.9903	-38.6908		35.6052			-33.8052	15.6972			-32.1877	19.3245		26.2207	-1.90622	37.8463			39.0813		4.6406	-21.0971			15.8815	7.16605	6.03916			30.5004	-28.1739	-64.4605					-40.4312	55.1509			35.407	9.21169	-17.6543	36.1269
325	-10.516	20.6116		30.6738	45.3514	22.7684	-39.6645		36.4035			-33.5679	16.1299			-33.5613	18.7996		32.6178	-1.85908	37.9591			39.6655		4.55008	-21.5692			15.5887	6.6722	5.91161			30.6465	-28.3402	-60.9206					-41.6925	55.3982			35.9088	7.84385	-18.1121	34.5012
330	-10.236	20.7218		31.0588		22.3679	-40.6746		37.2094			-33.8254	16.5405			-34.5753	18.2263		33.0183	-1.94782	38.6411			39.526		4.50103	-21.8116			15.5961	6.42954	5.50322			30.7418	-28.4466	-61.0099					-42.2972	55.5617			36.7395	5.87287	-19.4181	32.045
335	-8.93405	21.5919		31.5677		22.3335	-40.9424		38.347			-34.2375	16.4827			-34.8563	18.3453		33.2195	-2.09929	37.8874			39.2664		4.44848	-21.8337			15.3229	6.13824	5.27664			30.7308	-29.0439	-62.2153					-43.5132	55.3701			37.4707	5.42969	-20.4386	30.244
340	-8.22777	22.5272		29.1857		22.6857	-40.4826		39.4615				16.4546			-34.2546	17.9486		32.972	-2.69045	37.1499			39.1269		4.59589	-21.5794			16.5661	5.93932	4.90622			32.4395	-28.3929	-63.1366					-42.0693	54.6852			37.8561	4.5213	-21.741	29.0568
345	-7.83185	23.7883		28.1652		23.3256	-40.3934		40.7283				16.7055			-34.3078	17.6068		32.9394	-4.59732	36.8			38.7288		4.68851	-21.2771			17.3416	5.4399	4.18053			32.3353	-31.3013	-62.7902					-43.479	54.1725			37.9026	3.02757	-22.2447	27.9252
350
355
360
365
370
375
380
385
390
395
400
405
410
415
420
425
430
435
440
445
450
455
460
465
470
475
480
485
490
495
500
505
510
515
520
525
530
535
540
545
550
555
560
565
570
575
580
585
590
595
600
605
610
615
620
625
630
635
640
645
650
655
660
665
670
675
680
685
690
695
700
705
710
715
720
725
730
735
740
745
750
755
760
765
770
775
780
785
790
795
800
805
810
815
820
825
830
835
840
845
850
855
860
865
870
875
880
885
890
895
900
905
910
915
920
925
930
935
940
945
950
955
960
965
970
975
980
985
990
995
[truncated: 53 more columns]

## Sheet: MDA-MB-231 - X
Time [min]	Cell #1	Cell #2	Cell #3	Cell #4	Cell #5	Cell #6	Cell #7	Cell #8	Cell #9	Cell #10	Cell #11	Cell #12	Cell #13	Cell #14	Cell #15	Cell #16	Cell #17	Cell #18	Cell #19	Cell #20	Cell #21	Cell #22	Cell #23	Cell #24	Cell #25	Cell #26	Cell #27	Cell #28	Cell #29	Cell #30	Cell #31	Cell #32	Cell #33	Cell #34	Cell #35	Cell #36	Cell #37	Cell #38	Cell #39	Cell #40	Cell #41	Cell #42	Cell #43	Cell #44	Cell #45	Cell #46	Cell #47	Cell #48	Cell #49
0	0	0	0	0	0	0	0	0	0	0	0	0	0	0	0	0	0	0	0	0	0	0	0	0	0	0	0	0	0	0	0	0	0	0	0	0	0	0	0	0	0	0	0	0	0	0	0	0	0
5	-0.861956	-1.1079	-0.120678	1.47972	0.10127	-0.0925748	0.231993	2.53263	-0.099032	-1.72804	-1.893	-0.950306	0.189814	0.717837	-3.91296	2.10844	-0.0957727	-0.202687	-1.15849	-0.670939	-0.531499	-0.257503	-0.458096	-0.890796	-1.44496	-0.25385	-0.505211	0.172615	-1.63592	-1.08725	1.87183	-0.287939	-1.1491	-0.445558	-1.43828	-0.291132	0.218345	-1.35854	-1.43059	0.286599	-0.793913	-0.534591	-1.0958	-0.265593	-0.656296	-3.92074	-0.196508	-0.342528	-0.543624
10	-2.00114	-2.72211	-0.527965	2.05519	-0.625773	0.438406	0.432473	3.87876	0.604833	-4.93901	-4.66667	-1.56164	0.128037	0.538669	-8.46717	6.24605	0.0581177	-0.282337	-2.30208	-1.33601	-1.84067	-0.566996	-0.685628	-1.40222	-2.1181	-0.36186	-1.38056	0.868285	-3.00007	-1.3587	3.89275	-0.685464	-2.80338	-1.04825	-2.43921	-0.829159	0.499932	-2.11164	-2.16596	0.110116	-1.69488	-1.83264	-2.39892	-1.58173	-0.741635	-3.93903	-0.632595	-0.486656	-0.832568
15	-2.45582	-3.96649	-2.48266	2.0352	-2.23729	0.752479	-0.386235	5.28065	1.44704	-7.60729	-4.92572	-1.54105	-0.184882	0.239302	-10.4707	9.78565	-0.0743625	-0.287394	-3.38098	-2.30228	-2.77861	-0.247714	-0.85221	-1.87907	-4.81447	-0.601501	-1.40306	1.83895	-3.95344	-1.65827	5.54471	-0.248193	-4.24519	5.43692	-3.94535	-0.849363	0.448784	-2.10599	-2.38378	0.0901427	-2.08186	-5.39769	-3.40504	-3.7854	-0.748831	-4.05073	-1.79496	-0.0272408	-0.862289
20	-2.70394	-4.69784	-7.28566	2.24376	-2.65201	0.644655	-0.48561	6.9954	2.11695	-11.7661	-5.30579	-1.13251	-0.157669	0.459305	-11.1474	10.6347	-0.95158	-0.198276	-3.6066	-3.89826	-3.41516	-0.205325	-0.651919	-1.82386	-6.80011	-0.724222	-1.54865	3.11405	-5.86242	-3.13729	5.89138	0.435578	-5.0791	4.96898	-4.92696	-0.91994	2.08873	-1.73577	-2.83229	0.0908572	-2.35245	-5.62124	-4.36724	-7.3561	-0.931273	-3.99734	-2.44096	-0.289736	-0.878477
25	-2.68161	-5.59368	-8.17417	2.29497	-3.51305	0.706955	-1.0635	7.68867	2.49698	-12.3683	-5.35627	-1.16647	-0.0665593	1.05673	-11.962	11.0588	-0.175873	-0.27279	-4.39234	-5.85793	-3.70262	-0.569704	0.600295	-1.82684	-9.85267	-0.496118	-1.10996	3.70292	-6.60933	-3.97568	5.80904	1.08605	-5.9495	4.01693	-5.15195	-0.958917	3.71687	-2.43348	-4.13978	0.207152	-1.25939	-3.83986	-4.92426	-8.57041	-1.266	-4.15039	-3.83549	-0.304588	-0.951943
30	-2.51314	-6.57899	-8.54446	2.88003	-4.77444	1.54492	-1.51033	8.40233	2.84337	-16.9066	-5.72688	-0.885518	-0.115568	2.36563	-13.3884	11.6051	1.22097	-0.555483	-5.05912	-8.41186	-3.72297	-0.882573	1.08548	-2.17664	-11.1143	-0.180872	-1.94286	4.81119	-7.57321	-5.02114	6.18672	1.98334	-6.59259	3.69741	-5.49677	-0.912585	6.69868	-2.08224	-7.24842	0.460035	-0.322523	-1.61052	-5.24231	-9.25808	-1.28452	-4.16559	-6.4599	-0.441621	-1.05988
35	-2.47436	-6.86519	-8.50853	3.19989	-4.67851	2.29972	-1.85822	11.3744	3.10351	-17.8631	-5.71958	0.197511	-0.553624	3.36916	-14.0627	12.044	2.22361	-0.550756	-6.30218	-10.0606	-3.74689	-1.86049	2.22991	-2.82454	-12.09	-0.204515	-2.60112	5.68886	-8.47258	-5.40894	6.46451	1.53466	-7.33417	3.81629	-6.16335	-0.963022	5.84578	-1.67006	-10.5306	0.354771	0.361657	-0.682369	-5.99499	-9.57993	-1.74102	-4.22984	-8.37437	-0.695957	-1.15127
40	-1.98441	-8.1482	-8.37491	3.66002	-5.70558	2.3951	-1.93959	14.1674	3.17926	-17.7688	-5.63903	0.727767	-1.46112	5.31781	-14.5932	12.2281	3.62297	-0.892721	-6.972	-10.945	-3.99102	-2.9207	3.01234	-3.45053	-12.7515	1.45482	-3.37365	8.04151	-9.77832	-6.02659	6.33525	1.70236	-7.98902	7.63614	-9.10742	-0.758165	4.83211	-1.25205	-11.2341	0.17941	1.3072	-0.704858	-8.1853	-10.777	-2.7036	-4.72602	-8.53475	-0.809681	-1.42353
45	-2.51514	-10.4923	-8.85326	4.39763	-7.02842	2.51912	-2.23205	14.9107	3.07008	-17.831	-5.14403	0.957924	-2.05357	7.39577	-15.0847	13.3063	5.52955	-1.5161	-7.48774	-11.6085	-3.96514	-4.4665	3.97629	-4.42922	-13.3578	1.96017	-3.58272	9.55929	-10.4524	-6.60265	6.08408	2.00298	-9.42892	8.00942	-10.382	0.202734	5.41843	-1.10927	-11.7323	0.0636183	2.24008	-0.774279	-8.86892	-10.9147	-4.01243	-4.90964	-9.91273	-0.868279	-1.6144
50	-1.97802	-9.95357	-9.52349	4.83859	-6.24001	2.97591	-2.56144	16.8792	2.28615	-17.6876	-4.52752	1.62724	-2.48273	8.49648	-15.8511	15.0166	6.41677	-4.80629	-8.51034	-12.845	-3.89258	-6.35077	3.79582	-4.74248	-15.8956	3.09687	-3.3749	10.0834	-12.3656	-6.88922	6.11318	2.39318	-10.3514	7.78756	-11.0479	0.377167	6.68275	-0.911358	-15.3443	1.39101	3.78283	-0.847745	-10.3949	-10.3884	-5.87294	-4.38298	-11.3524	-1.08494	-1.71262
55	-1.67993	-11.6729	-10.4259	5.89055	-6.31363	3.323	-2.59483	16.8934	2.41534	-20.1682	-4.231	2.51098	-3.09338	9.19997	-16.5358	16.481	5.90855	-5.4319	-8.57242	-14.8253	-4.01521	-7.73262	3.84983	-5.35309	-16.9492	3.48887	-3.565	11.5603	-13.9941	-7.34099	6.00093	4.26289	-11.4013	8.06312	-11.8095	0.49162	8.01004	-1.03992	-18.5514	2.14906	4.58949	-0.852202	-11.4572	-9.5573	-7.24171	-4.07499	-12.5188	-1.05979	-1.67591
60	-0.974912	-12.3228	-10.5366	6.39711	-6.31724	3.85369	-3.29285	18.0897	2.36094	-20.8819	-3.62036	4.24677	-4.66795	9.70637	-16.8141	17.5988	4.80429	-6.38111	-8.75934	-16.0035	-4.27065	-9.02784	4.26576	-5.69929	-18.8012	3.98825	-3.56278	12.5341	-17.4415	-6.74891	5.05136	4.25236	-12.6816	8.63243	-12.2266	0.813638	8.87109	-1.47723	-19.2701	2.30006	5.37585	-0.884018	-12.7739	-9.92288	-8.3846	-4.09857	-13.0772	-0.566263	-1.62672
65	-0.864493	-12.7082	-12.1397	4.55617	-6.15137	4.24448	-3.88859	18.4615	2.82459	-21.7905	-3.28484	6.48252	-5.97731	10.1057	-17.5359	18.0245	5.08233	-7.05172	-9.22248	-17.3194	-5.31144	-9.34815	4.46633	-6.61584	-19.8433	3.05721	-2.26597	14.1257	-19.1032	-3.51091	3.13555	4.27947	-13.7102	7.87459	-11.7175	1.96511	7.5067	-2.65068	-19.54	3.02946	5.98382	-0.828905	-13.3586	-9.07515	-9.70104	-6.16708	-13.6938	-0.608059	-1.58943
70	-0.754615	-13.0748	-13.7629	3.57154	-6.24184	4.85548	-4.56255	19.3952	3.78321	-22.1049	-2.90336	8.37213	-7.87171	10.6902	-18.8458	18.1332	6.02916	-10.8936	-9.55315	-18.0641	-5.76891	-9.67791	5.23486	-6.71177	-20.8172	2.68852	-1.67714	15.9661	-19.3376	-2.58021	1.84084	4.67035	-14.2337	6.73066	-11.8755	2.70522	7.22592	-3.27264	-20.8442	3.01644	7.03767	-1.83042	-13.2931	-9.14335	-10.6847	-6.69025	-14.0221	-1.14729	-1.43075
75	1.85518	-14.2498	-15.8554	5.22995	-10.2659	4.98151	-5.22649	21.0481	4.34265	-22.3604	-2.3213	9.44802	-8.55165	12.0229	-19.8413	18.2506	6.84077	-13.1731	-9.62117	-19.4062	-6.02068	-9.86907	6.489	-8.25986	-21.7243	2.57093	-1.36476	17.3176	-19.4457	-0.667791	0.958648	4.46803	-14.3704	5.9214	-10.7657	3.68141	7.14741	-3.23304	-21.5254	3.0119	7.14597	-2.18058	-13.3096	-9.86168	-12.6429	-7.3775	-15.1396	-1.74924	-1.44519
80	3.79175	-16.2065	-18.2343	6.79756	-10.4839	5.18104	-6.48221	21.399	4.22606	-25.0136	-2.00325	12.2814	-9.24009	13.3251	-20.0834	18.1087	7.80525	-17.9358	-9.86501	-21.2753	-6.17628	-10.5844	6.98062	-9.52788	-22.025	3.97118	-1.03146	18.2792	-19.3013	-0.852022	0.262645	5.25619	-14.659	5.93607	-10.3689	4.29529	7.20383	-2.82446	-21.5572	2.9898	7.45458	-2.50525	-13.1302	-10.9018	-13.9051	-7.79231	-16.4708	-2.46212	-1.39997
85	4.98779	-17.2535	-20.6976	6.77464	-8.77648	5.59239	-7.41083	21.95	4.67239	-27.2265	-1.9988	13.9514	-10.8657	14.2729	-20.9997	17.7202	8.02105	-18.2994	-9.90517	-22.5337	-6.13481	-11.5301	7.0616	-10.2606	-22.4035	5.5039	-0.994344	18.9912	-18.7835	-0.274367	-0.629875	5.88163	-15.0691	5.29983	-10.1042	5.23939	7.21678	-2.18767	-21.7717	3.05149	7.74419	-2.4356	-13.2375	-12.4387	-14.575	-7.71254	-17.7244	-2.77031	-1.19826
90	6.31764	-17.8122	-22.0145	5.82885	-8.52353	5.15553	-8.9953	21.9426	4.96421	-29.119	-1.98044	15.1907	-9.78316	15.8137	-22.6649	17.2914	8.9053	-18.8897	-9.87508	-23.5635	-5.67648	-12.2711	7.18631	-10.7756	-23.1779	5.45175	-1.04103	18.973	-18.1879	0.885564	-1.39715	5.9023	-15.5223	4.57951	-10.5768	6.32795	7.18721	2.63935	-21.9933	3.39598	7.82296	-3.09027	-13.7145	-14.6962	-14.8599	-7.94759	-18.6526	-3.67926	-0.940225
95	6.6148	-18.4469	-23.0689	5.39743	-9.45618	4.45453	-10.9815	22.5891	4.87594	-30.168	-1.66716	16.543	-16.3706	17.263	-23.989	16.7678	10.6408	-18.8058	-10.2846	-24.6642	-5.49641	-13.1663	7.40585	-11.1191	-23.2811	5.77949	-1.10982	18.9335	-19.0941	1.93448	-3.01723	5.74787	-15.8576	7.63778	-10.5533	7.56918	7.2099	5.15585	-22.0477	3.33516	8.41759	-3.08772	-14.7147	-15.7511	-15.09	-7.60941	-18.6301	-6.955	-0.0518282
100	7.9808	-18.8507	-24.3636	5.93559	-9.13299	3.72188	-11.8437	22.9436	4.89977	-31.8025	-0.978199	17.7642	-17.1934	17.8912	-25.9276	15.8395	10.8079	-18.8436	-10.0334	-25.9167	-5.53241	-13.8451	7.98537	-10.729	-23.2139	5.49789	-1.24589	18.8944	-19.3397	2.34439	-4.16541	5.86791	-15.9455	8.0796	-9.66389	8.54522	10.2433	6.09245	-22.4708	3.28708	9.12681	-3.41199	-14.1885	-17.5996	-15.2351	-7.7615	-19.7201	-8.17063	0.754836
105	9.59724	-19.1814	-25.2597	6.57307	-9.61258	3.43061	-11.8823	22.9765	3.74092	-33.7427	0.175584	20.4247	-18.2897	18.2197	-28.1296	16.5101	10.9759	-18.8167	-9.04889	-26.0275	-5.79563	-14.7214	9.07136	-11.507	-23.3413	5.86491	-2.18733	18.8353	-19.2707	2.70922	-4.48446	5.7588	-16.4704	8.40753	-10.7699	9.17397	13.7513	6.8298	-22.7371	3.35357	10.0435	-3.46786	-13.9385	-18.6796	-15.3317	-9.00636	-21.3314	-8.52786	1.74951
110	11.8642	-20.0908	-26.9176	6.4578	-9.51792	2.96974	-11.8737	23.3229	5.41811	-34.4154	1.61692	22.9856	-19.1511	18.4641	-29.8381	16.5589	11.2501	-18.7702	-8.94018	-27.6964	-6.74033	-15.417	9.72189	-11.8418	-24.4695	6.1765	-2.80832	18.8726	-18.7469	2.39141	-4.62577	5.64896	-16.9428	8.66671	-10.9193	10.5168	14.1174	6.78059	-23.2507	2.61962	12.5777	-3.72232	-14.0147	-19.5355	-15.3942	-10.5182	-23.2872	-8.94192	2.57696
115	13.0377	-20.4506	-29.5275	8.43161	-8.42243	2.65714	-11.8799	23.563	6.9654	-34.4209	2.14475	24.8358	-19.4657	17.997	-32.0392	16.6383	11.0717	-18.8848	-10.1188	-27.9852	-7.57462	-15.5023	10.3938	-12.392	-26.5834	6.44043	-6.2763	18.917	-18.8267	1.99637	-4.59472	5.32412	-17.6102	9.40958	-11.5048	11.7782	17.2145	6.34155	-24.3433	1.11433	13.7838	-4.13673	-14.2541	-20.6176	-15.2207	-10.9808	-22.716	-10.1683	6.56866
120	12.9702	-21.7904	-32.1272	9.51297	-8.8354	2.37004	-11.8769	24.1885	10.4897	-35.3881	2.88024	27.0822	-19.372	17.7345	-33.6544	15.7592	10.7448	-19.2537	-13.0498	-28.6705	-7.3049	-16.772	10.5908	-12.2735	-29.1301	6.49903	-7.66275	20.2723	-19.5206	1.43406	-4.90812	5.39525	-18.1738	9.66851	-10.6813	12.0582	17.751	6.44525	-25.7204	-0.529383	14.8505	-4.40047	-14.3559	-22.3916	-15.3663	-10.8666	-23.5124	-11.7996	7.35705
125	13.8825	-22.9551	-32.2695	10.1793	-8.98151	2.39477	-11.9025	24.5343	12.6886	-37.2061	3.81263	28.1146	-19.1247	17.029	-34.2666	15.1635	10.8801	-19.0925	-13.1028	-31.2401	-7.86695	-17.426	10.1694	-12.0675	-31.6912	6.60222	-7.46746	20.9129	-21.8549	0.481643	-4.74674	5.46491	-18.5418	9.77791	-10.8589	12.8028	18.2046	7.67512	-26.0363	0.0759552	15.7134	-4.31465	-15.2874	-23.0171	-15.316	-11.0386	-25.7335	-14.0473	7.576
130	14.4631	-24.6273	-32.3575	10.7539	-8.83369	2.38724	-12.2336	24.9329	14.0921	-37.1407	3.69076	29.3872	-19.0383	16.015	-37.541	13.545	11.5896	-19.2276	-13.7796	-32.2356	-7.3275	-18.7171	7.622	-11.9908	-32.3829	7.47647	-6.80256	24.0889	-21.825	0.196121	-3.79833	5.50501	-18.9367	9.27871	-11.3013	13.7236	19.2513	8.4536	-25.9195	0.385459	16.2977	-4.28652	-16.2884	-22.5916	-15.3344	-11.9006	-27.9719	-15.7039	7.57299
135	14.3197	-27.2478	-32.3815	11.4245	-12.1353	2.59147	-12.2271	25.5382	14.0965	-37.5189	3.25941	31.0444	-19.1107	15.0325	-39.2156	11.8367	12.2395	-18.783	-15.9835	-32.1853	-7.19832	-18.7566	7.22665	-11.6462	-33.6118	7.33164	-6.97549	25.4241	-21.7377	0.121279	-4.5758	5.57605	-19.1581	8.94752	-11.6758	14.6604	20.742	8.40368	-26.0261	0.701225	16.8118	-4.66311	-18.7882	-22.8177	-15.4558	-12.294	-28.845	-17.2096	7.63393
140	14.3072	-28.5058	-31.9699	12.124	-13.0131	2.71125	-12.5527	27.1789	13.2292	-37.5835	1.965	32.6648	-19.5733	13.7745	-39.9059	7.15304	12.9143	-20.5784	-17.9664	-34.4966	-6.94096	-18.6755	7.49331	-11.2702		7.71564	-6.77275	29.9177	-21.5997	-1.04595	-6.24769	6.24433	-19.5098	8.83414	-12.2603	15.9626	22.6397	9.02994	-26.6827	1.01058	17.4885	-5.07233	-19.5147	-21.8188	-15.5478	-13.2537	-29.2334	-17.9325	7.6716
145	14.3051	-29.1691	-30.0605	13.3489	-13.7976	2.73024	-13.232	28.1744	13.4343	-38.092	1.73961	36.5537	-21.7873	13.4479	-40.8116	6.10983	16.1651	-22.2188	-18.5325	-36.1771	-6.97004	-19.0305	7.48351	-10.9994		7.87458	-6.18775	30.8428	-21.4269	-1.11242	-11.3936	6.55259	-19.7785	8.83438	-13.4464	16.227	23.4427	8.2028	-27.5437	0.344667	17.9966	-5.36581	-20.3559	-19.7001	-15.9515	-13.9269	-29.573	-18.1608	7.90513
150	14.6896	-31.0831	-28.7142	14.0574	-15.0922	2.99892	-16.1407	29.1223	13.3489	-38.361	1.1406	39.967	-24.3259	12.1264	-42.104	5.04887	19.6078	-23.0443	-19.464	-41.8906	-7.33208	-19.3716	7.75579	-11.0614		7.70819	-4.86992	32.1767	-21.4889	-1.87589	-12.5373	5.09606	-20.0677	8.92212	-13.2042	16.6746		8.30004	-27.2348	0.477102	18.4556	-5.40629	-20.4956	-18.4368	-15.9283	-14.5216	-29.9217	-18.7886	8.3345
155	14.8184	-34.0545	-27.8441	14.5713	-15.892	3.65924	-19.6663	29.7643	13.9864	-38.2835	0.347533	41.9242	-26.8632	10.8844	-43.7084	3.89819	22.3075	-23.7915	-21.6792	-45.7989	-7.65257	-19.95	8.38602	-11.0677		5.35016	-3.60142	34.0611	-21.5188	-7.23237	-13.652	3.14393	-21.2031	8.92273	-14.1699	17.6166		8.43346	-26.8712	-0.268167	19.2961	-6.28034	-20.3325	-17.4983	-15.9172	-15.0896	-29.5189	-19.2067	8.57928
160	15.4819	-34.8481	-27.4747	15.9453	-15.6957	4.34627	-21.2557	31.3804	14.4672	-38.379	-0.581449	43.3196	-28.4625	9.01813	-44.8557	2.89385	26.4603	-25.3576	-25.0215	-47.4413	-8.28272	-19.98	8.83116	-11.1032		5.7489	-2.71768	34.7442	-21.9373	-6.52229	-14.5809	1.83622	-21.8377	8.93774	-15.516	18.8069		8.49066	-26.931	-1.22634	20.092	-13.394	-21.4809	-16.8507	-16.2339	-14.8208	-29.5898	-18.0203	9.308
165	18.283	-34.8848	-27.0755	16.793	-15.5638	4.8971	-21.6144	31.6612	14.7793	-38.015	-1.23945	44.1867	-30.0827	8.34533		2.04173	28.7359	-26.9338	-25.9475	-47.994	-8.11905	-20.3112	9.45053	-11.232		8.52065	-2.6625	39.562	-22.3449	-6.70745	-15.1097	0.826509	-22.7144	8.50964	-15.786	19.1638		8.78463	-25.5959	-1.3128	20.9232	-13.4252	-21.5761	-16.9401	-16.2798	-15.2272	-29.4918	-16.7239	10.1519
170	19.4064	-35.1821	-26.0469	18.2559	-15.8908	5.24811	-21.9764		14.6677	-38.3823	-2.19785	44.9048	-31.1604	6.48464		1.32792	27.8825	-28.5524	-27.6965	-48.2136	-8.16892	-22.1202	10.9676	-11.5075		9.17508	-2.75932	39.375	-22.1888	-5.48286	-15.2359	-2.63552	-23.3113	7.8635	-15.6816	19.5381		8.63831	-24.655	-1.78738	21.9537	-13.7603	-21.6981	-15.3112	-17.2109	-16.1097	-28.4746	-16.054	11.0729
175	20.6363	-35.8232	-24.9038	20.1642	-14.5934	5.22371	-24.7333		14.9202	-38.0978	-2.08559	45.2764	-32.4101	3.81852		0.986948	27.6725	-29.5673	-28.9012	-48.5949	-8.08105	-22.2114	11.9398	-11.53		9.48939	-3.80869	40.2127	-22.0037	-5.52223	-15.4913	-3.66541	-24.061	7.68315	-15.9227	19.7369		8.61102	-24.3376	-1.54976	22.3423	-14.1059	-22.0385	-13.7368	-18.2132	-17.1604	-27.5563	-15.1808	11.6448
180	21.3318	-36.1273	-24.5175	21.7549	-13.4949	5.18422	-25.7972		14.4673	-38.112	0.428495	45.2296	-32.7609	2.1351		0.861305	26.9943	-31.1346	-28.8025	-49.315	-7.60022	-22.2489	12.2158	-11.4156		10.0878	-4.43627	41.2061	-22.0148	-5.49467	-15.869	-3.56664	-25.308	3.98088	-16.2294	19.5563		8.2346	-24.3232	-0.737071	22.8707	-14.3906	-22.6054	-12.0604	-18.5051	-18.3893	-25.9011	-14.7852	12.1266
185	23.267	-36.8783	-24.5173	24.2699	-12.9956	5.18638	-26.1797		14.5581	-37.4828	1.78851	43.3948	-32.817	-0.973157		0.64904	26.4047	-31.91	-29.2231	-48.4875	-8.14138	-22.5719	12.6499	-11.4154		10.329	-7.64509	43.7747	-21.2984	-5.63259	-16.5774	-3.57725	-26.2965	5.55236	-16.4603	19.6923		8.35034	-24.7134	-0.499647	23.1555	-14.6797	-23.6181	-10.4349	-19.3983	-19.3514	-24.6361	-13.6247	12.1457
190	23.9248	-37.586	-24.638	25.2296	-13.4191	5.11559	-27.7351		14.5615	-37.1629	3.36953	38.0738	-33.4356	-2.9456		0.727927	27.0117	-32.8049	-29.5417	-47.5339	-7.47375	-23.1929	13.0011	-11.3838		13.3841	-10.2506	44.3873	-20.9365	-6.30212	-16.8021	-4.57287	-26.9481	7.40334	-15.7823	19.8892		8.99656	-26.6105	-0.72828	23.9451	-14.6671	-25.6482	-8.875	-19.6372	-19.9824	-23.304	-13.0353	12.695
195	25.5308	-38.0787	-24.6793	25.9344	-13.3124	5.12443	-28.9518		14.7992	-36.7773	4.18414	36.6309	-34.6503	-4.56919		1.05692	27.7025	-33.7691		-47.6515	-6.81316	-25.7445	13.0131	-11.4578		15.6281	-11.8229	45.8775	-20.5069	-6.7006	-17.1582	-9.65957	-27.3359	8.07378	-14.7488	20.4294		8.59088	-27.8357	-1.28702	24.1461	-14.7266	-26.9604	-7.89301	-19.7469	-20.6417	-21.409	-14.2643	13.3474
200	25.8517	-38.4365	-24.5824	26.2864	-13.6523	5.06975	-29.668		15.199	-36.3792		34.7732	-35.383	-6.09477			27.8905	-34.4942		-47.7668	-6.84437	-27.1367	13.522	-11.5376		15.7768	-12.4953	47.6796	-19.6645	-8.96677	-18.7747	-12.2281	-27.8965	8.69617	-14.4444	20.6582		8.32844	-33.2476	-2.23275	24.2656	-14.9718	-27.9375	-7.22077	-19.7716	-21.3039	-21.0776	-14.2604	13.7659
205	25.8331	-38.5508	-27.8749	26.6245	-13.3563	5.04496	-30.6629		16.2442	-36.0573		32.5702	-35.9878	-7.1297			27.3781	-35.4129		-48.2718	-6.47699	-29.5958	13.5569	-12.4647		16.2459	-12.7523	47.8815	-19.3152	-10.1617	-19.7339	-13.3197	-28.2557	9.70978	-14.1455	20.7626		8.01917		-3.17877	24.5067	-14.9895	-27.6796	-7.00973	-20.0251	-21.9176	-20.5202	-14.686	13.9579
210	26.3809	-38.77	-28.5949	26.5935	-12.4068	5.07505	-31.6237		16.4561	-35.5765		30.2126	-36.2867	-7.79658			27.3078	-37.6332		-48.0715	-6.92726	-30.6355	13.6422	-12.8226		16.1007	-12.2465	47.1679	-18.5708	-11.0914	-20.0901	-13.6119	-28.5523	10.3358	-14.339	21.0697		7.38417		-3.58389	25.1207	-15.7234	-28.218	-7.03935	-20.2856	-22.6239	-19.8669	-14.6111	14.1328
215	27.1345	-38.4033	-29.8171		-11.5668	5.17988	-33.8253		16.4555	-35.0863		27.7141	-36.6345	-7.76286			27.016	-38.1325		-47.61	-7.26694	-30.5687	13.6053	-13.4509		15.7105	-11.0834	46.5814	-18.0773	-12.084	-20.7325	-12.9228	-28.5825	12.5938	-17.4748	21.0194		6.76237		-4.31668	25.0325	-18.6114	-29.503	-8.00903	-20.6476	-23.1911	-20.3259	-15.154	14.1884
220	28.3817	-37.7418	-30.2358		-11.4725	5.23316	-33.9122		16.5172	-34.2898		25.1692	-36.5513	-8.02329			26.9096	-38.0012		-47.3906	-6.9485	-31.4682	13.594	-13.7902		14.7166	-10.2985	46.6234	-17.7265	-13.1025	-21.1874	-12.878	-28.6104	13.5259	-19.193	21.0918		4.22451		-5.3119	24.707	-18.6413	-31.3694	-8.6346	-20.7831	-23.5606	-19.8354	-15.2337	14.3773
225	28.3842	-36.9818	-30.1883		-10.4635	5.56882	-34.1038		16.0764	-33.8961		23.2939	-36.5534	-8.75686			27.4149	-38.2756		-47.262	-7.65261	-31.7605	13.5772	-16.0368		15.0625	-9.69706	47.7001	-17.424	-13.6363	-21.2778	-13.3114	-28.9004	14.5791	-23.0191	20.9317		3.11492		-6.19764	24.6208	-18.6123	-32.0857	-9.26203	-20.9533	-24.2313	-18.5214	-14.8204	14.2015
230	28.3606	-36.6918	-30.8483		-9.11883	5.94937	-34.2422		16.7462	-33.613		23.3523	-36.5153	-10.0724			28.0162	-39.46		-46.7249	-8.49228	-32.0836	13.6663	-17.6912		23.2118	-9.44722	47.923	-16.8098	-14.3725	-21.2924	-14.2121	-29.2722	14.8727	-23.2363	21.0092		2.5479		-6.42369	24.7557	-18.584	-34.3596	-10.0382	-20.9278	-24.8677	-17.5357	-13.2956	14.1372
235	28.2596	-36.3815	-33.0556		-9.1816	6.26315	-33.8617		17.1028	-33.2827		24.2891	-36.4307	-10.0473			28.4389	-40.1278		-46.9847	-9.77307	-32.1187	13.9283	-18.8948		23.313	-9.10399	47.2914	-16.7848	-14.5233	-21.6143	-14.8775	-29.9072	15.4996	-23.9875			2.35799		-6.69223	25.5233	-18.5494	-35.637	-10.9548	-20.8712		-17.1871	-12.6304	14.1312
240	27.8041	-36.0996	-34.2101		-8.45087	6.55714	-33.6057		17.5044	-33.3815		23.9448	-36.6239	-12.701			27.9154	-39.8169		-46.7626	-10.4159	-32.0735	12.8283	-19.5684		23.4843	-9.02064	46.1727	-16.1464	-14.1487	-21.9274	-15.6192	-30.5078	15.8195	-24.5807			3.92739		-7.64525	26.1657	-19.2685	-36.9083	-11.8141	-20.9419		-16.6345	-12.2449	13.8159
245	26.583	-36.0208	-34.7302		-6.23378	6.92422	-34.0073		17.9986	-33.235		22.2255	-36.566	-13.5438			27.5479	-39.6655		-47.4572	-11.1103	-32.2024	12.8164	-20.5452		23.441	-8.84548	46.0539	-15.3983	-15.059	-22.2974	-15.4586	-31.1932	16.5343	-24.5513			4.13493		-8.5239	26.8459	-19.5319	-37.8701	-12.8867	-21.0536		-16.3232	-12.249	13.6787
250	25.8787	-36.01	-34.9597		-4.59988	8.20779	-34.765		17.6869	-33.0157		21.8521	-36.6508	-13.5561			27.1802	-39.805		-48.5625	-12.0032	-32.3216	10.5899	-20.89		23.3917	-8.7373	45.7113	-14.2016	-16.8807	-22.3172	-15.5772	-31.7633	16.4477	-24.9713			4.27645		-8.71883	27.7649	-19.9259	-38.1658	-13.8589	-21.0562		-15.3369	-12.555	13.4557
255	25.2378	-36.0202	-34.9315		-3.38233	8.84917	-35.0725		17.4568	-33.3485		22.2949	-37.5663	-13.5397			25.4482	-39.7241		-49.5593	-13.46	-32.3924	8.97232	-22.096		23.125	-8.90604	45.3446	-14.1897	-16.8828	-22.1497	-21.371	-32.3602	17.1681	-25.3983			4.51699			29.1199	-19.9205	-38.4899	-14.3412	-21.1103		-12.9774	-12.6575	13.6911
260	24.5758	-36.0877	-34.6893		-2.71283	9.16291	-34.8205		17.0151	-32.9416		23.1732	-38.2216	-13.3841			25.5741	-39.1058		-50.2629	-14.3076	-32.381	8.85646	-25.0989		23.4107	-8.74383	44.7046	-13.5903	-17.2727	-22.1047	-21.6845	-33.0464	20.5115	-25.4438			4.51439			30.3937	-20.1497	-38.5533	-15.1457	-21.2773		-12.3486	-13.3485	13.4767
265	24.2819	-36.0435	-34.5101		-2.79781	9.12946	-34.5599		18.0591	-33.0332		25.8424	-38.5832	-13.0978			25.6075	-38.4684		-50.0139	-14.8789	-32.2635	9.34228	-26.6495		24.5172	-9.13193	44.1214	-14.6449	-17.6539	-22.1815	-21.9756	-33.7325	20.5099	-24.7734			4.90007			30.4124	-19.9902	-38.4924	-16.6516	-21.2737		-11.6996	-14.031	13.4336
270	23.9642	-35.751	-33.841		-2.49726	9.18475	-34.7479		18.8569	-32.9492		27.6222	-39.9015	-13.2755			25.2542	-38.0628		-51.296	-15.2183	-32.0091	9.64227	-27.5982		24.8043	-9.78921	43.7196	-16.7986	-20.2145	-22.2304	-22.325	-35.312	19.9855	-24.12			6.0797			30.6884	-19.688	-39.7916	-16.5992	-21.3353		-11.0498	-15.3673	13.2842
275	23.9617	-35.6779	-33.2509		-1.79569	10.3387	-34.7535		19.7389	-32.2135		29.2924	-45.3074	-13.5773			25.0004	-37.7308		-51.5347	-14.9845	-32.0028	9.60074	-28.317		24.9529	-10.0098	43.8112	-19.4797	-20.0557	-22.2946	-22.3334	-35.3918	19.7067	-23.4905			8.31008			31.9583	-19.6557	-40.7843	-15.8694	-21.3889		-10.4829	-16.6311	13.4496
280	23.7467	-35.7868	-32.8959		0.920038	10.3014	-34.6779		20.7885	-31.5884		31.0371	-43.908	-14.2402			24.2827	-37.467		-52.1852	-15.0817	-32.4252	9.31693	-28.5706		25.6146	-10.5349	44.4132	-21.4512	-22.8066	-22.2958	-24.3368	-35.982	19.8355	-23.8475			9.22505			32.3237	-19.7083	-42.1017	-14.9782	-21.6383		-10.4333	-17.2034	13.6806
285	23.7272	-35.7483	-32.7186		2.78672	10.395	-34.3736		21.5372	-36.3272		31.9061	-44.7421	-14.3098			24.8234	-37.4686		-54.7664	-16.0212	-33.1456	8.73347	-28.9368		29.9802	-11.4727	46.364	-22.3489	-23.7156	-22.2414	-24.3354	-36.3389	19.6048	-23.5856			10.9809			32.9	-20.4647	-42.0745	-14.7056	-21.6933		-9.77837	-17.2433	12.9311
290	23.3376	-35.6791	-32.6426		2.72888	10.9039	-33.9519		21.9999	-36.8731		32.6571	-45.056	-14.6018			25.171	-37.476		-56.3719	-16.2963	-33.1749	8.74518	-29.2991		29.6224	-12.5015	47.562	-21.9104	-24.3692	-22.2584	-24.8902	-36.6517	19.4567	-23.2248			11.3069			33.405	-21.4453	-42.3874	-14.3822	-21.7618		-9.47478	-17.5935	12.5767
295	23.2833	-34.7566	-32.0411		2.7876	11.3653	-33.7321		21.3363	-37.2799		33.899	-45.4842	-15.1697			25.5252	-37.5813		-58.3505	-16.2117	-32.7979	8.55536	-29.913		29.55	-13.0158	47.7142	-21.607	-24.3341	-22.6812	-25.5415	-36.9443	19.45	-23.9847			11.2137			33.5411	-22.4101	-43.0673	-13.7051	-22.6392		-9.49165	-18.24	12.7595
300	22.9991	-34.1128	-31.4046		-2.13607	11.5161	-33.843		19.972	-37.4186		35.5312	-46.101	-15.8199			25.81	-37.5004		-59.9989	-16.6749	-33.4699	9.02635	-30.8838		29.5331	-13.7207	48.683	-21.7774	-24.6384	-23.3101	-25.8798	-36.9645	19.4948	-25.8413			11.3287			33.8278	-23.4834	-43.9751	-12.8931	-22.9645		-9.14041	-19.5229	12.497
305	22.6412	-33.4801	-31.7999		-7.73534	11.5265	-34.1907		19.2612	-37.6265		37.4475	-46.8139	-17.093			24.2868	-36.8756		-61.2081	-16.994	-33.4979	10.2316	-31.548		29.6765	-13.9332	49.8596	-22.533	-25.0543	-23.6094	-26.5537	-36.7574	19.4589	-26.492			11.6311			34.4698	-23.7613	-44.9691	-11.6435	-23.6165		-8.2899	-20.1698	12.5436
310	22.0403	-33.1855	-32.6535		-7.62263	11.4765	-34.8702		19.8342	-37.7987		38.7269	-47.8037				23.9633	-36.906		-61.9676	-16.4426	-33.3957	10.6725	-31.8746		30.6984	-14.341	50.7975	-23.4673	-25.2778	-24.265	-27.2238	-36.7794	19.4457	-27.1418			11.559			34.8375	-24.7301	-45.9484	-10.4315	-24.2804		-7.6082	-22.3681	12.4716
315	21.0971	-33.2077	-33.7373		-8.91489	11.2646	-35.8215		20.2435	-37.7353		40.3597	-47.7571				23.1269	-36.5717		-62.3958	-16.172	-33.1777	10.5812	-32.1876		32.9414	-14.7871	50.8726	-24.4234	-25.7067	-24.1947	-27.8654	-36.9116	19.6312	-28.1381			11.2114			35.1751	-26.3052	-46.9264	-9.10427	-24.9729		-7.59832	-22.9201	12.4456
320	20.761	-33.2457			-9.24772	11.2288	-36.1472		20.0906	-37.945		41.339	-47.6585				23.1079	-36.1942		-62.5279	-16.3119	-33.4046	10.7069	-32.4625		32.8383	-14.6658	54.3518	-25.9167	-26.6507	-24.064	-28.4801	-37.2224	20.0596	-28.3976			11.2408			37.0462	-31.5025		-7.87561	-25.8648		-7.315	-23.3862	12.3828
325	19.8082	-33.7023			-9.67781	11.2015			20.345	-38.1792		40.6197	-47.9456				23.5552	-35.6238		-62.1875	-16.2273	-33.2057	10.5218			36.1728	-14.6552	57.2467	-27.1197	-29.5488	-23.7657	-28.5331	-37.2781	20.3945	-28.4976			12.6306			38.0901	-33.1301		-7.79152	-26.5457		-6.94399	-24.011	12.4456
330	18.7865	-34.6302			-10.2725	10.9754			20.5311	-38.2065		43.6301	-47.9606				23.9383	-35.5834		-62.0963	-16.9215	-32.8999	10.5543			35.6616	-14.844	57.2929	-27.5574	-31.121	-23.1401	-28.5032	-37.314	21.2669	-28.803						38.3948	-33.0249		-7.58906	-27.1994		-7.04065	-25.3271	12.6893
335	17.8704	-34.8569			-9.72138	10.2925			20.8581	-38.1867		43.541					24.8871	-35.2742		-62.1809	-16.8633	-32.6649	10.6609			33.7478	-15.1319	59.2825	-27.8287	-30.9808	-22.7681	-28.4952	-37.6265	21.5841	-29.1084						39.6859			-7.42049	-27.5247		-7.14512	-27.5968	13.1441
340	17.1803	-35.1047			-9.38599	9.88103			21.8013	-38.1302		47.4016					24.8844	-35.1491		-62.3885	-16.8068	-32.771	11.0323			33.496	-15.3493	59.8653	-27.7147	-31.1047	-22.154	-28.5086	-37.8974	21.9984	-29.1979						40.7248			-7.53548	-27.8431		-7.80802	-29.453	13.6694
345	16.6061	-35.1617			-6.53425				21.205	-36.8665		48.7897					24.8362	-34.9018		-63.8543	-17.2254	-32.6583	10.9135			33.2727	-14.8844	60.7842	-27.5201	-31.7911	-21.1612	-28.5049	-37.9266	21.8339	-29.7266						41.4732			-7.45922			-7.80616	-30.5052	13.8387
350
355
360
365
370
375
380
385
390
395
400
405
410
415
420
425
430
435
440
445
450
455
460
465
470
475
480
485
490
495
500
505
510
515
520
525
530
535
540
545
550
555
560
565
570
575
580
585
590
595
600
605
610
615
620
625
630
635
640
645
650
655
660
665
670
675
680
685
690
695
700
705
710
715
720
725
730
735
740
745
750
755
760
765
770
775
780
785
790
795
800
805
810
815
820
825
830
835
840
845
850
855
860
865
870
875
880
885
890
895
900
905
910
915
920
925
930
935
940
945
950
955
960
965
970
975
980
985
990
995
[truncated: 35 more columns]

## Sheet: MDA-MB-231 - Y
Time [min]	Cell #1	Cell #2	Cell #3	Cell #4	Cell #5	Cell #6	Cell #7	Cell #8	Cell #9	Cell #10	Cell #11	Cell #12	Cell #13	Cell #14	Cell #15	Cell #16	Cell #17	Cell #18	Cell #19	Cell #20	Cell #21	Cell #22	Cell #23	Cell #24	Cell #25	Cell #26	Cell #27	Cell #28	Cell #29	Cell #30	Cell #31	Cell #32	Cell #33	Cell #34	Cell #35	Cell #36	Cell #37	Cell #38	Cell #39	Cell #40	Cell #41	Cell #42	Cell #43	Cell #44	Cell #45	Cell #46	Cell #47	Cell #48	Cell #49
0	0	0	0	0	0	0	0	0	0	0	0	0	0	0	0	0	0	0	0	0	0	0	0	0	0	0	0	0	0	0	0	0	0	0	0	0	0	0	0	0	0	0	0	0	0	0	0	0	0
5	-0.00639686	0.28912	-0.169389	-0.133487	-0.348219	-1.39681	-0.936325	-0.381026	-1.57697	-1.18751	-1.39466	-0.31457	0.138283	1.43467	-2.53417	0.868367	-0.629739	-0.480949	-0.681635	-0.850056	-0.896153	-0.675423	-0.388911	0.536653	-1.77151	-0.319078	-1.02794	-1.00665	0.148986	0.734773	-6.1534	-0.882399	-0.729642	-1.43097	0.151627	0.353209	-0.746203	-0.627341	-1.67109	1.08036	-1.47963	-0.0111013	-0.735567	-0.507433	-0.477733	2.27294	-1.22409	-1.5474	-0.626332
10	1.28968	-0.0805729	-0.875896	-0.334933	-0.985064	-3.32306	-1.25132	-0.155937	-2.3137	-1.69839	-2.06276	-0.247117	-0.0856854	2.40553	-3.34679	2.47287	-0.475449	-0.358976	-2.33353	-0.930054	-1.00183	-0.66308	-2.34877	2.36892	-2.81803	-0.360238	-2.56507	-2.20109	0.407406	1.05284	-10.3672	-1.30108	-1.12225	-1.89317	0.705102	-0.0260311	-1.34756	-0.230405	-2.32776	1.78472	-3.02275	1.31626	-0.976563	-0.647841	-0.690418	2.30634	-1.86342	-2.2901	-0.945743
15	2.40799	0.21953	-0.809397	-0.639958	-1.63906	-5.22908	-1.63144	-0.835953	-2.75719	-1.47244	-3.00671	0.496656	0.384917	4.38857	-3.03533	1.42555	-0.460286	-0.0548833	-3.66924	-0.674393	-0.706884	-0.522606	-2.59575	3.33691	-6.00436	-0.390638	-2.64745	-3.1407	0.897144	1.38904	-12.5284	-0.986923	-1.78765	-8.57314	1.16288	-0.424264	-2.13023	0.346458	-2.43477	2.30777	-3.91912	9.37445	-1.50126	-0.837897	-0.83391	2.38758	-3.94747	-3.00335	-1.2104
20	3.60763	-0.0226943	-1.58395	-1.25916	-3.33822	-6.43795	-2.58838	-1.18825	-3.14348	-1.36803	-5.56227	1.51759	1.34264	5.61448	-3.27992	2.36366	1.21057	-0.136291	-2.83889	-0.643105	-0.431128	-0.83852	-4.25909	3.78089	-8.44165	-0.392745	-3.50378	-3.81863	2.02243	3.01809	-14.2245	-1.06558	-2.16331	-6.43786	1.17398	-0.617819	-1.9342	1.39459	-2.55307	3.09994	-4.78818	11.2192	-1.15514	-0.36785	-1.37771	2.68164	-4.78642	-4.15367	-1.29191
25	4.69839	0.127652	-2.37462	-1.75078	-3.15883	-8.10604	-3.53611	-0.795659	-4.02055	-1.88133	-6.13347	4.48693	1.48638	6.3363	-3.32391	2.37635	-1.26131	-0.143651	-2.50536	-0.657937	-0.242769	-0.758152	-7.03034	4.02714	-10.5109	-0.568479	-7.32552	-3.94367	2.69522	3.59483	-15.819	-1.2685	-2.62504	-4.96979	1.28621	-1.46457	-2.24725	5.24818	-2.00242	4.07959	-6.04138	11.9476	-0.558325	-1.20475	-2.07203	3.02218	-6.57991	-5.4374	-1.22593
30	6.25935	-0.00587889	-3.46642	-2.35131	-3.7494	-9.75809	-4.02181	-1.06353	-4.41819	-2.82032	-6.76724	7.29067	1.62651	6.91412	-3.12116	2.12737	-3.75261	-0.10712	-2.59125	-0.406804	-0.181561	-0.125795	-7.85931	4.28922	-11.2214	-0.710561	-8.98278	-4.28701	3.1032	4.04603	-17.6725	-1.15663	-2.71885	-5.49736	1.31446	-1.22051	-1.85731	8.21578	-5.30744	5.25126	-6.84027	12.1772	0.471758	-1.16318	-3.19729	3.54759	-9.22889	-6.70097	-1.11431
35	7.57929	0.323504	-4.11568	-2.62872	-4.54516	-11.3928	-4.3211	-1.57947	-4.26079	-2.90142	-7.6815	10.1576	1.80641	7.24009	-3.26184	5.39631	-4.73363	0.122536	-2.55426	-0.180985	-0.189857	0.956725	-8.68638	4.32535	-11.5041	-0.557498	-11.1692	-3.98596	3.84761	3.84399	-19.3092	-1.55293	-3.1383	-8.70241	0.847981	-1.51007	-0.82297	9.13106	-6.80226	7.18193	-7.25207	12.2304	0.759707	-1.52833	-4.57522	3.89732	-10.5467	-8.0416	-1.0262
40	9.19664	-0.857846	-4.84131	-3.33876	-5.48094	-12.03	-4.72823	-1.83097	-4.54625	-2.86941	-8.51298	11.5329	1.5941	7.24883	-3.43967	8.19628	-6.54082	0.016821	-2.9693	0.0178836	0.0823989	1.27026	-9.12114	4.52824	-11.8572	0.576796	-11.7772	-3.79128	4.40372	3.89921	-20.3257	-2.05547	-3.44203	-16.0571	-0.920355	-1.87026	0.31404	9.79931	-6.8948	7.89795	-7.48194	12.3489	2.95649	-1.29786	-4.69036	4.60345	-11.8896	-8.85333	-0.741759
45	11.3257	-1.4345	-5.70604	-4.35172	-5.69557	-12.6764	-4.49728	-1.80763	-4.35906	-2.95844	-9.1753	12.8478	1.54566	7.12025	-2.61065	9.91838	-7.5485	-0.328367	-2.49256	0.177808	0.21953	1.91802	-11.5663	4.62728	-11.5001	0.389018	-13.9037	-2.6516	5.01052	3.24624	-20.4791	-2.21844	-4.18746	-16.4125	-2.3343	-2.25482	0.250343	12.4448	-6.227	10.4291	-8.22981	12.5823	2.98548	-0.956366	-4.77293	4.93689	-13.137	-9.20142	-0.697742
50	13.0308	-3.14105	-6.36186	-6.21306	-5.77477	-13.5962	-4.96838	-1.74279	-5.24478	-2.84449	-9.89133	14.0146	1.34144	6.92659	-0.00770333	9.80436	-8.15363	-2.88074	-1.94262	0.410168	0.207657	3.33885	-12.0375	4.52422	-9.58228	0.299738	-16.0187	-0.641879	6.26185	2.58556	-20.3201	-2.11317	-4.23937	-17.1577	-3.01511	-2.96021	-0.707307	12.6574	-7.56203	13.5491	-9.15209	12.7028	4.3377	0.78284	-4.87557	5.19761	-13.7793	-9.38588	-0.374196
55	14.0297	-5.08295	-6.64725	-9.19727	-4.69021	-14.219	-5.28105	-1.92895	-5.41779	-3.00164	-10.493	15.9702	0.839877	5.55867	1.47569	9.35298	-7.75984	-2.70506	-2.4548	0.523133	0.15375	3.94074	-13.0369	3.78776	-8.72492	0.46049	-17.171	0.912075	7.83455	3.44203	-20.3322	-1.62701	-4.91449	-17.3184	-3.78306	-3.43337	-2.30521	12.6422	-8.53395	14.2883	-9.55036	12.4771	5.44923	3.31583	-4.84852	5.41089	-14.193	-9.54655	-0.374612
60	15.3464	-6.32221	-6.89703	-13.5923	-5.4124	-15.2348	-5.68549	-1.90646	-6.41786	-3.09933	-10.4036	17.8585	-0.195063	4.4469	2.77995	10.5459	-7.21624	-2.73024	-2.60229	0.456399	0.0873257	4.3534	-13.658	3.67629	-7.68567	0.362693	-18.223	1.14566	11.2144	4.25382	-20.5874	-1.2402	-5.08163	-16.6661	-4.30739	-4.40184	-2.95874	13.2888	-9.54245	14.8853	-9.78427	13.3472	6.39789	8.12948	-4.6026	5.88931	-15.9705	-9.17016	-0.328948
65	16.1059	-7.02164	-7.12953	-16.1131	-5.59605	-15.9609	-5.63228	-2.15617	-5.61023	-3.94218	-10.6759	19.0439	-1.40132	2.66812	3.58573	11.7099	-6.67784	-2.51592	-2.23917	0.722844	-0.515533	4.55928	-14.1827	3.71654	-6.78564	-0.749121	-20.6841	0.156908	12.9988	5.05724	-20.4708	-1.38786	-5.08543	-16.6886	-5.36094	-5.74914	-4.68286	14.2555	-10.1123	16.2339	-10.1805	13.7722	7.16732	9.30961	-4.28512	7.86095	-17.5645	-9.16604	-0.329594
70	16.61	-7.87505	-7.25153	-18.4658	-5.92361	-17.0914	-5.5456	-2.30313	-5.17964	-4.15878	-10.7726	19.2837	-2.12614	1.25616	5.25501	12.9881	-5.45866	-3.72958	-2.26849	0.136064	-0.610117	4.00571	-14.5697	3.87842	-6.18652	-1.6742	-21.5549	-0.419488	12.8267	5.58963	-20.9781	-2.07036	-5.17055	-17.2006	-6.23891	-6.67851	-6.19725	14.411	-10.7221	16.6874	-11.5075	13.6412	7.59516	9.4979	-4.94117	8.72642	-18.5444	-10.0443	-0.442087
75	17.5578	-8.30266	-7.43965	-16.3852	-7.46684	-18.4074	-5.24349	-3.05975	-4.96765	-3.56648	-11.2615	20.8174	-2.53586	-0.490665	5.70026	13.0275	-5.24501	-4.4592	-2.2215	0.402911	-0.0991035	3.67022	-14.9111	3.11752	-5.7873	-2.28925	-21.977	-0.913552	13.4326	5.83014	-21.2491	-2.58731	-5.08891	-17.829	-9.52585	-7.3947	-6.78	15.082	-11.0693	16.9104	-12.7291	13.6758	8.18015	9.79976	-5.38886	9.05031	-18.6132	-9.732	-0.441133
80	17.9861	-8.80206	-8.1235	-14.9057	-8.20073	-19.1637	-4.48211	-2.84113	-5.10811	-0.508357	-12.3732	21.6847	-2.60986	-1.94711	5.17537	12.4487	-4.70124	-4.48664	-1.86892	1.02707	-0.200678	3.27842	-15.176	2.64559	-4.78755	-3.34778	-22.0264	-0.768497	14.0602	5.96683	-20.961	-1.56017	-5.01766	-18.0061	-10.241	-7.97925	-7.27202	15.4113	-10.9338	16.9066	-13.6286	13.7806	8.12552	10.4095	-5.61495	9.43198	-19.4822	-9.32277	-0.452922
85	18.8578	-10.0608	-9.64665	-14.3831	-10.1316	-20.3856	-3.9842	-2.39136	-4.8217	0.585368	-13.06	21.3383	-3.02957	-2.92744	5.18406	13.3866	-3.69323	-5.03513	-1.38926	1.63319	0.293417	3.59971	-14.8304	2.2015	-4.26409	-3.90915	-22.0011	-1.08095	14.9699	6.10217	-20.1706	-1.36875	-4.17112	-18.9926	-12.9687	-9.29289	-7.27243	16.0821	-9.31078	17.3379	-14.3939	13.5255	8.51399	11.6827	-6.27511	9.4198	-20.2678	-10.1213	-0.908664
90	21.1446	-10.2208	-10.2486	-14.1442	-12.2494	-21.1178	-2.98168	-2.05473	-4.39641	1.04869	-13.0169	20.8787	-3.33057	-4.8249	2.17848	18.8597	-3.75087	-5.22971	-1.08117	1.96432	1.53797	2.6118	-14.9257	2.05507	-3.04915	-3.88226	-22.1841	-1.21904	16.1719	5.67474	-19.5988	-1.30953	-3.82033	-21.616	-14.7258	-9.32729	-7.63043	17.8008	-7.52085	18.2438	-15.6526	13.6245	8.52136	12.6766	-6.82281	9.46246	-21.0979	-10.852	-1.59594
95	22.7236	-10.4203	-9.33175	-14.0559	-13.3086	-21.8195	-1.79553	-2.01545	-4.38102	0.312748	-13.3464	20.4327	-6.06996	-7.12781	1.59269	21.3721	-3.04558	-5.61045	-1.37354	0.491764	1.90248	1.05992	-16.2299	1.98758	-2.42738	-4.86264	-22.5855	-1.45647	16.9136	6.07271	-18.3482	-1.09397	-3.85366	-21.8019	-15.3451	-9.79556	-7.54733	20.921	-6.43981	19.5675	-17.4413	13.6535	9.71348	12.4249	-7.35346	9.28781	-21.7357	-11.4692	-3.07037
100	23.2138	-9.99391	-7.69626	-13.1692	-17.6483	-22.4192	-1.36005	-2.32576	-5.14931	0.607242	-15.6588	19.7549	-5.08113	-7.62398	0.903294	23.3648	-2.00704	-5.88093	-1.67126	-0.536901	2.81009	-0.133987	-17.6665	1.00583	-1.29698	-5.48171	-22.9424	-1.42765	17.0293	6.6876	-17.0704	-0.979146	-3.76899	-22.4886	-15.8106	-10.6096	-10.2318	20.9864	-5.54451	20.4823	-18.694	13.4924	9.27528	12.4131	-8.10706	10.6802	-23.0105	-12.1827	-4.41167
105	24.3234	-10.0074	-6.74057	-13.7972	-18.6487	-23.0206	-1.21982	-2.97193	-8.65034	0.651209	-17.8267	17.4163	-4.91012	-7.89841	-0.010076	25.4854	0.386845	-5.51567	-1.78845	-3.13464	4.16448	-1.12348	-20.2014	-0.376251	0.0257139	-5.61543	-22.631	-1.63164	17.3486	6.77449	-16.7244	-0.813964	-3.10292	-23.0996	-16.8767	-10.9721	-11.3628	20.7306	-4.84336	21.1661	-19.7509	13.4374	9.2412	12.0988	-8.73276	13.2806	-23.9804	-12.7832	-6.03844
110	25.3368	-10.1257	-5.05691	-13.6075	-19.2852	-23.7737	-1.17877	-3.31377	-9.12102	1.06901	-19.913	16.4865	-3.87812	-8.37772	-0.155105	26.0715	4.71931	-5.22236	-0.113201	-4.8549	5.74176	-1.70464	-21.1656	-0.832675	0.805241	-5.83708	-22.6032	-1.88089	17.9571	7.17989	-16.6139	-0.731397	-1.86781	-23.541	-18.2192	-11.5988	-11.6242	20.3556	-4.79598	20.9982	-21.0479	13.4931	9.22099	12.6984	-9.12305	16.7463	-25.0863	-13.524	-7.73156
115	25.5822	-10.5744	-4.22398	-14.3236	-20.5647	-24.7584	-1.21108	-3.53923	-9.36834	1.5473	-21.2629	16.9061	-3.6331	-8.64012	0.212463	25.8499	8.42831	-4.51701	0.525448	-4.83449	7.31212	-1.5221	-22.0641	-2.32915	2.90073	-6.39269	-22.5808	-2.34539	17.9061	7.77142	-16.7979	-0.297558	-0.932118	-23.9446	-19.5619	-12.3685	-13.2373	20.6797	-2.40041	20.5405	-21.3308	13.8725	9.36038	12.6822	-10.0357	18.3681	-25.8936	-13.9958	-13.4863
120	26.9052	-10.9481	-4.74088	-14.6709	-22.7862	-25.7577	-1.49379	-3.74163	-10.9295	2.3083	-22.4637	15.879	-3.54635	-9.5895	0.415908	25.651	10.8565	-4.56849	1.17995	-5.12245	7.98927	-1.29484	-21.9519	-3.2423	5.24234	-6.66651	-22.9917	-2.59904	19.5287	8.6126	-16.8608	-0.125153	-0.226516	-23.1303	-22.6495	-12.2759	-13.887	19.9487	-0.32517	21.5376	-21.7135	14.1443	9.52408	13.1101	-10.7494	18.4996	-27.5827	-14.9253	-15.0319
125	27.2258	-10.8002	-6.87131	-15.1619	-23.519	-26.5389	-3.0218	-3.77903	-11.4411	6.7207	-22.6196	14.9697	-3.21562	-10.2848	0.887624	25.4832	12.3077	-4.21785	0.939881	-4.98653	10.5033	-2.2857	-21.9051	-4.10466	5.1501	-6.76262	-23.1757	-2.69623	22.4694	9.10826	-17.0241	0.102337	0.359943	-22.518	-23.9675	-12.3185	-14.8153	19.4165	0.92976	22.501	-22.3113	14.6474	10.0998	13.5591	-11.8878	18.5913	-29.0983	-16.4748	-15.3737
130	27.5256	-11.3538	-8.1017	-15.5977	-24.1814	-27.0308	-3.04924	-3.70899	-11.8361	8.99698	-22.9966	14.3017	-2.59596	-10.9141	2.80613	25.6171	13.1836	-3.94726	1.12419	-5.08776	11.8521	-2.85756	-23.7436	-4.46428	4.88598	-7.03171	-23.8685	-4.32976	23.064	9.28635	-17.2684	-0.142996	0.735396	-22.0787	-23.8845	-12.8	-16.761	20.055	1.81206	24.9671	-22.6603	14.6601	10.6452	13.8851	-12.5979	18.7825	-29.4412	-17.2961	-15.4154
135	28.1325	-12.2437	-9.10786	-16.0825	-23.7028	-27.7999	-2.86563	-3.68187	-12.4702	9.70713	-23.5126	14.1252	-2.71303	-11.6385	4.134	25.489	13.9644	-3.68698	2.11689	-5.27969	12.6541	-2.78594	-24.0552	-4.68849	4.5034	-6.40609	-24.5455	-5.31157	23.1788	9.30606	-17.8096	-0.627511	0.782232	-22.0143	-25.5504	-13.1861	-18.7388	19.7091	2.7657	25.9229	-23.0122	13.99	12.719	18.52	-13.1047	18.7618	-31.488	-18.0149	-15.4409
140	28.5784	-12.0358	-12.0171	-16.5623	-23.4327	-28.4511	-2.84275	-3.73398	-12.7966	10.0731	-24.3709	14.2692	-3.22069	-12.4362	4.91591	25.8876	14.2756	-4.24896	2.85927	-5.21451	13.33	-2.78205	-25.5633	-4.83562		-6.4805	-25.5681	-7.43283	23.7194	9.44288	-18.298	-0.879396	1.00914	-21.8597	-25.9088	-14.0513	-21.0313	18.743	3.56044	26.5304	-23.3533	13.7476	12.7061	21.8569	-13.393	19.1904	-34.078	-16.9432	-15.4678
145	29.4157	-11.7434	-13.3658	-17.3825	-23.1299	-28.9497	-2.90305	-3.75029	-13.4345	9.95922	-25.7453	15.2674	-3.90692	-12.4773	6.22544	26.2146	15.3935	-4.56397	3.13808	-4.70232	14.2775	-3.95562	-25.9942	-5.29496		-6.39724	-25.4702	-7.8795	24.13	9.62383	-19.8443	-1.0817	1.34135	-21.7456	-29.5234	-14.2051	-21.5434	18.3744	4.85025	27.9459	-23.6648	13.1677	12.6819	22.6183	-13.3425	19.2609	-35.3718	-15.4925	-15.7161
150	29.9078	-11.4499	-13.6763	-18.3503	-22.2045	-29.4887	-2.13247	-3.78297	-13.8094	9.17292	-26.7062	15.9849	-5.47647	-12.6072	7.34585	26.2936	15.8345	-4.10917	3.50196	-2.96208	14.7954	-3.61872	-26.4924	-5.8011		-8.16958	-32.8051	-8.8523	24.9897	9.36295	-20.1701	-0.724749	1.59486	-21.0729	-29.4507	-14.2758		17.7418	6.31535	28.6147	-24.2694	12.8832	12.6622	22.7286	-13.2181	19.6033	-35.9329	-14.064	-15.9854
155	30.931	-10.4577	-13.3575	-19.1411	-22.6489	-30.0382	-1.43166	-4.12087	-14.1505	7.63987	-27.7367	16.0053	-6.45881	-13.0635	7.96421	26.2236	16.1808	-4.42851	3.84765	-1.56919	15.1303	-3.49765	-26.7495	-6.17539		-6.87162	-34.1106	-8.93702	26.4303	9.64527	-20.5023	-0.219473	3.01537	-20.9688	-32.0629	-15.1741		17.1477	7.13795	29.5287	-24.7405	13.1361	13.6746	22.5788	-13.0428	19.8085	-36.3246	-11.9387	-16.0158
160	31.3839	-9.10488	-13.0092	-20.6762	-23.8547	-30.5685	-0.379769	-3.93027	-14.5679	6.35252	-29.4053	16.2793	-6.49313	-13.4203	8.67711	27.0058	15.5974	-4.48498	5.53452	-0.056914	15.7259	-3.90888	-26.8481	-6.42988		-5.71974	-34.7284	-8.93637	28.5697	9.54711	-21.1124	0.241351	3.90766	-20.8849	-33.6713	-15.8196		17.1285	8.02561	31.3866	-25.3398	15.199	16.1343	22.8496	-13.1142	20.684	-36.9305	-11.3282	-17.3176
165	31.5224	-9.24971	-11.916	-21.693	-29.699	-31.0508	0.349305	-3.29526	-15.7698	5.65128	-29.8252	18.0717	-6.5727	-14.6135		29.8785	15.4937	-3.74495	5.80803	1.31147	16.0714	-4.42592	-27.0558	-6.96861		-4.15059	-34.8731	-9.17297	32.7136	9.88914	-21.1939	0.458751	4.46714	-20.9683	-34.3919	-16.6661		17.1049	8.24162	32.651	-25.9742	14.7713	17.2007	25.0178	-13.0554	20.6677	-38.2026	-11.7772	-18.063
170	32.0449	-8.18086	-11.1426	-22.3908	-30.9985	-31.5923	0.840567		-16.4668	5.31628	-31.005	19.2177	-6.37788	-15.3626		31.7051	14.9753	-3.63327	6.44089	2.02129	16.1508	-5.65457	-27.0715	-7.31893		-3.48092	-35.8977	-8.60899	31.709	10.3051	-21.5105	1.52965	4.65085	-22.259	-35.8937	-18.343		16.0813	10.8645	33.4489	-26.2464	14.7181	18.135	26.3097	-12.8736	20.9846	-39.2117	-12.1895	-19.5261
175	32.045	-6.51009	-10.6456	-23.3719	-32.1557	-31.8948	2.04812		-17.0789	5.33024	-31.8133	20.4337	-6.63688	-16.8218		32.5323	14.7183	-3.75132	7.28691	4.36724	16.1751	-5.46677	-27.692	-7.49297		-3.11244	-37.946	-7.79156	32.5258	10.4091	-21.6575	1.67249	4.63796	-23.0544	-36.1609	-19.9202		15.54	11.277	33.5825	-26.6699	14.7726	18.096	28.0529	-12.8815	20.7819	-39.9725	-12.7481	-20.2735
180	32.1639	-5.84312	-10.217	-24.1385	-33.0196	-32.0684	2.81254		-17.3138	4.67094	-34.9678	21.3084	-6.83016	-17.2079		32.5434	13.8831	-4.13644	7.68164	7.23422	16.9964	-5.14869	-27.6623	-7.41017		-2.38899	-37.607	-7.34287	33.1627	10.5108	-21.455	2.18302	4.06167	-25.6915	-36.7996	-21.2338		15.459	11.734	33.9055	-26.8753	14.6336	18.1659	29.189	-12.9641	21.1372	-41.5507	-13.5755	-21.4484
185	32.237	-4.67544	-9.84569	-26.077	-33.434	-32.2065	2.85017		-17.7511	3.7595	-37.2122	21.8469	-6.75775	-17.8392		32.4219	12.9077	-4.37696	7.89982	8.63578	17.2702	-5.3264	-28.3222	-7.29865		-2.20277	-36.6077	-5.02979	33.9495	10.1457	-20.057	2.23026	3.66289	-25.7811	-37.0757	-23.1869		14.8398	11.8868	34.4411	-27.307	14.4645	18.4737	30.0441	-13.3207	21.3449	-42.868	-13.5881	-21.7983
190	32.373	-4.07469	-9.83335	-26.8249	-35.4984	-32.2758	3.57002		-18.048	1.80546	-39.4033	24.4352	-6.84591	-17.3765		32.4318	12.6617	-3.96148	8.72342	9.13121	17.7156	-5.25935	-29.9598	-7.28379		-0.565286	-35.1304	-5.07603	34.706	10.1053	-20.0163	2.43957	3.93804	-26.0757	-38.7777	-23.8198		14.5853	9.38061	35.3442	-27.3166	15.2771	22.0309	29.5161	-13.8261	21.8006	-44.3519	-13.8492	-22.7525
195	31.852	-3.4034	-10.0558	-27.4847	-36.1328	-32.3073	4.30425		-18.6958	1.49948	-41.3966	24.7828	-6.95341	-17.5418		33.1134	13.1347	-3.57009		9.75467	17.1221	-5.94092	-31.1885	-7.48673		-0.751512	-34.6358	-5.89301	34.9393	10.014	-20.2424	4.35932	3.67445	-26.0955	-39.7146	-24.3884		14.2784	7.32028	36.0032	-27.5859	15.5182	23.473	30.2574	-13.8665	22.021	-42.2861	-15.4179	-23.8397
200	31.905	-3.05602	-9.70948	-28.6848	-36.8989	-32.4376	5.30492		-18.7287	1.45009		24.0914	-6.96104	-16.3668			14.4346	-3.35509		10.6434	16.4506	-6.09866	-32.1953	-7.99436		-1.11173	-34.7374	-7.69156	34.8718	10.4572	-20.5927	5.59157	3.772	-26.7064	-39.7801	-24.5543		14.6581	4.53912	38.3019	-27.6671	15.7561	23.8666	30.5708	-14.1679	22.4203	-45.274	-17.3642	-24.6249
205	31.9681	-3.08156	-8.26118	-29.6856	-37.4325	-32.6282	6.48039		-18.2462	0.892315		22.7734	-7.06561	-15.5933			15.0755	-3.19543		11.723	16.9012	-6.83628	-32.8716	-8.49799		-0.293967	-34.1529	-8.41202	34.6792	10.9677	-21.0692	6.25846	3.76459	-28.0358	-39.573	-24.9675		14.6428		39.8774	-27.7133	15.8283	24.6586	30.8009	-14.1668	22.4779	-47.3096	-18.7254	-26.0437
210	31.8717	-4.17538	-7.63149	-30.4429	-37.7434	-32.7003	7.13717		-17.8501	-0.792048		21.1489	-6.87228	-14.8085			15.3324	-2.59258		12.8975	16.7034	-6.82168	-32.9756	-8.62595		-0.0220485	-34.0112	-11.5671	34.3862	11.2506	-21.8567	6.26559	3.78511	-28.7142	-40.2154	-26.0244		15.2995		40.8801	-27.8567	16.5752	24.0845	31.7018	-14.1173	22.509	-46.875	-20.0454	-27.8791
215	31.2333	-4.76065	-6.32568		-37.8564	-32.959	5.92162		-16.8416	-1.45352		20.7697	-6.92121	-15.44			14.6511	-2.68204		13.9333	16.9308	-7.21886	-33.013	-8.71539		0.210686	-34.8202	-13.6468	34.2756	11.3232	-22.6632	5.94933	3.79485	-31.5924	-40.2747	-26.6581		15.7034		42.1361	-27.9717	16.7614	24.4493	32.6799	-13.9047	22.5492	-47.3171	-21.0001	-29.5853
220	29.6816	-5.15858	-5.76893		-39.7787	-33.1642	6.05655		-16.9449	-2.67598		20.9649	-7.22535	-16.174			14.3278	-2.4863		14.2371	17.6096	-7.8494	-33.0373	-8.71992		0.478665	-35.8313	-16.0211	34.0574	11.8168	-23.5662	6.02534	3.67014	-32.6318	-40.3893	-26.8889		15.5101		43.4123	-27.9443	16.3801	24.567	33.2452	-13.8758	22.3834	-48.7863	-22.3523	-30.4432
225	29.6741	-6.30924	-5.62947		-41.9293	-33.8171	6.05169		-17.1109	-3.36681		20.8018	-7.32273	-15.8208			14.1157	-2.72673		14.5125	18.6	-8.23054	-32.9777	-9.17641		0.30726	-36.0229	-17.0941	33.4122	11.725	-24.2076	6.19075	3.7672	-33.699	-40.0509	-27.2054		15.5299		44.6801	-27.9628	16.3428	25.0551	34.0576	-13.8402	22.4811	-50.4938	-23.4479	-30.7459
230	29.8795	-6.73706	-5.10051		-44.3462	-34.442	6.35478		-17.7858	-4.19863		19.3485	-7.2277	-15.7097			13.265	-3.65826		15.1771	19.6129	-8.20655	-33.8242	-10.1329		-6.82626	-36.6793	-17.7893	33.0657	11.7902	-24.6056	6.34636	3.76754	-33.6896	-40.656	-27.1125		15.8831		45.4006	-28.0278	16.0566	25.5332	35.8345	-13.8784	22.8178	-51.415	-24.6116	-31.1108
235	30.0347	-6.95446	-3.70719		-44.4538	-35.0298	6.72059		-17.6645	-4.56692		17.9132	-7.67537	-16.4435			13.3248	-5.64996		15.264	21.2359	-8.12952	-34.8624	-10.552		-6.37108	-36.9737	-18.3375	33.0991	9.9082	-25.5796	7.47573	3.87314	-33.8544	-40.9677			14.9116		45.7067	-28.7674	15.808	26.2971	38.4674	-13.7738		-51.9823	-25.4556	-31.7639
240	29.8724	-7.29031	-2.83861		-44.7412	-35.6496	6.97416		-18.3718	-4.98801		15.7989	-7.88369	-20.2376			13.4528	-7.69645		15.6711	22.1811	-8.25999	-35.9691	-10.7106		-5.99428	-36.5774	-19.1196	32.689	8.03632	-26.4079	7.51523	3.99103	-33.7555	-41.4766			13.618		47.1127	-29.2407	15.2222	26.8339	40.7887	-13.7272		-52.6196	-28.0538	-32.381
245	29.7963	-7.5302	-2.55759		-44.6191	-35.6966	8.58665		-18.6672	-4.83895		12.1492	-8.37842	-24.3883			14.3591	-9.18539		16.2091	23.1009	-8.21611	-36.0106	-10.9174		-5.40812	-36.6849	-19.7966	31.1289	6.28368	-27.0253	7.3433	4.07814	-33.5889	-41.4131			13.5506		48.2834	-29.4511	14.709	26.7742	42.5851	-13.7545		-52.9591	-29.6349	-32.8128
250	30.3662	-7.5642	-2.57198		-44.81	-35.7812	9.58742		-19.6407	-4.49436		9.84182	-9.03759	-25.6104			17.5175	-10.1824		17.1828	24.7957	-8.32761	-38.6632	-11.0888		-5.09835	-36.7466	-20.7191	29.892	3.76735	-27.5013	6.4954	4.1454	-33.3271	-41.7892			13.3242		48.5242	-29.8725	14.0456	27.0438	45.1279	-13.7752		-53.1401	-30.9942	-33.4557
255	30.8198	-7.9203	-2.20124		-45.5542	-36.2161	10.5214		-20.6303	-4.61952		8.92028	-9.86508	-26.6217			19.7799	-11.1871		18.1358	25.9695	-8.34172	-42.701	-11.5721		-4.36641	-37.45	-21.9324	28.4532	3.49215	-27.681	7.66158	4.10541	-33.3522	-42.7422			13.6641			-30.1021	12.9936	27.0556	46.5038	-13.7527		-54.2251	-32.2145	-35.0532
260	31.2677	-8.69284	-1.85477		-45.4424	-37.0732	11.2289		-20.9284	-4.57845		8.42607	-10.9272	-27.1008			20.7996	-12.4881		19.8734	26.371	-8.59504	-42.5168	-12.862		-3.52998	-37.7786	-22.9416	26.5752	2.64828	-27.563	8.14413	3.89705	-33.1899	-43.3424			14.2534			-30.0066	12.3196	26.3165	46.9479	-13.5263		-55.0349	-34.0686	-35.695
265	31.7389	-8.86424	0.0333065		-43.7575	-37.4801	11.831		-20.8382	-4.67702		6.52096	-11.8531	-27.2184			26.9266	-13.4736		20.7598	26.6386	-8.95747	-43.6068	-13.211		-2.25345	-38.744	-23.9262	25.6232	2.14895	-27.6446	8.39808	3.73951	-32.9072	-46.6852			15.2395			-30.0145	11.6188	26.3148	47.1151	-13.5785		-55.6143	-35.5329	-36.3267
270	31.9642	-9.09373	2.05426		-42.4672	-37.9735	12.3911		-21.2409	-4.65556		6.41792	-12.6678	-26.8357			26.2049	-13.8502		20.5927	27.2185	-9.96155	-44.2672	-13.3386		-1.51121	-40.0162	-24.9245	24.8078	3.21096	-27.7202	8.61089	3.44728	-32.487	-47.6446			17.1448			-29.9743	11.1358	25.9232	47.5199	-13.2967		-55.9778	-35.6582	-36.3931
275	31.8979	-9.04695	3.29457		-42.4574	-38.6829	12.5089		-21.2964	-5.77679		6.27485	-13.4839	-26.9441			25.0957	-14.447		21.4211	27.2582	-9.67603	-44.5805	-13.4833		0.319196	-41.6	-25.912	23.6588	3.16261	-27.8887	9.10852	3.40338	-32.4913	-49.2647			22.0328			-29.6853	10.9716	25.5496	48.8878	-12.9922		-56.2123	-35.2789	-37.5546
280	31.9295	-9.09825	3.97138		-42.8705	-39.386	12.6962		-21.5349	-5.45037		7.14117	-12.0222	-26.5324			25.2414	-15.1283		21.09	27.2483	-8.09184	-44.9506	-13.7575		0.732497	-42.9317	-26.5507	24.0219	3.61803	-27.9302	10.4825	3.49099	-32.3881	-51.0656			24.1984			-29.3098	11.0884	25.1933	48.9763	-12.7812		-56.5599	-35.1296	-38.3521
285	31.8386	-9.18043	5.24612		-42.2856	-39.7328	13.0521		-21.4906	-1.02734		8.46051	-12.576	-26.6049			25.7178	-15.7268		20.2592	28.3149	-5.89027	-47.3052	-13.8879		-7.50378	-44.2726	-27.1588	25.0964	4.06025	-27.8841	10.5789	3.45651	-31.8579	-51.6091			26.4535			-29.2315	12.806	25.9239	49.5361	-12.629		-56.8019	-35.4254	-39.6448
290	31.4616	-9.1599	7.08903		-42.1472	-40.3731	13.9074		-22.1872	1.33623		8.51947	-12.6441	-26.7456			25.507	-16.0178		20.1781	28.8669	-5.96863	-47.6862	-14.2091		-6.75723	-45.0624	-27.5767	25.9954	4.3764	-28.2468	10.8728	3.5704	-31.7456	-52.3742			29.2105			-28.4523	13.8761	26.1296	52.2041	-12.5434		-56.3799	-35.4685	-40.2738
295	31.1202	-9.45282	8.09311		-41.8097	-40.2745	14.7582		-22.5133	1.71216		8.22641	-12.9465	-27.1183			25.0977	-16.2858		20.4015	28.7337	-6.65921	-47.0428	-14.228		-6.34051	-45.8793	-28.5125	26.739	4.76302	-28.7256	11.0875	3.76427	-31.5611	-52.7177			29.6851			-28.15	14.384	26.0622	54.1629	-12.5039		-56.3578	-35.185	-40.8524
300	30.7727	-9.80948	8.73755		-43.6163	-40.0563	14.9649		-23.1582	1.63747		8.22158	-13.5002	-27.7637			24.3433	-16.2419		21.4219	28.1394	-7.05898	-47.0598	-13.4701		-6.37163	-46.0493	-30.1032	27.6244	4.81662	-28.8526	11.2015	4.11288	-31.2458	-54.9163			30.3153			-27.587	15.3676	26.1764	55.0724	-12.1648		-55.8851	-35.6404	-41.1179
305	30.522	-9.94972	9.36486		-44.1587	-40.0074	14.8544		-23.5598	1.64012		8.07692	-13.9439	-27.8498			25.8622	-16.138		21.6807	28.2076	-7.93917	-44.2172	-13.0687		-5.54833	-46.0009	-30.5243	28.6633	5.07471	-28.8165	11.4081	4.64407	-31.2176	-55.6028			30.3339			-27.2053	15.2034	26.1466	55.4028	-11.7523		-55.6021	-36.9114	-41.5548
310	30.2446	-9.88582	10.1339		-44.5211	-40.0097	15.1644		-24.238	1.6966		7.77024	-14.6083				26.3822	-16.1337		22.062	27.3885	-7.9749	-43.979	-12.8905		-5.42961	-46.0457	-30.8411	29.914	4.50109	-29.1886	11.6465	4.99884	-30.8366	-56.1602			29.5869			-26.969	15.2326	26.33	55.6389	-11.5964		-55.5123	-38.8695	-42.1574
315	30.1623	-10.2314	10.7256		-45.3495	-39.9795	15.1044		-24.7087	1.69749		7.58053	-15.268				26.0904	-15.9213		22.1591	27.4992	-8.03976	-43.6176	-12.6474		-4.85697	-46.0827	-30.5711	31.16	4.07255	-29.5177	11.7869	5.19491	-30.7709	-56.595			28.9554			-27.0082	15.4582	26.4406	56.0326	-11.5021		-55.9499	-40.2849	-42.7636
320	30.0214	-10.3226			-46.3592	-40.1001	15.3563		-25.3876	1.55928		8.04609	-15.3872				26.0111	-15.7898		22.0303	28.1322	-7.83795	-43.4226	-12.3574		-1.81674	-45.6228	-32.5968	32.7269	4.34749	-29.4656	11.8533	5.50693	-30.4877	-56.2239			28.7772			-27.9805	15.9234		56.6067	-11.6947		-55.8636	-41.5152	-43.7905
325	29.9235	-9.12584			-46.7659	-40.1286			-26.4786	1.36887		5.07544	-16.9172				25.934	-15.9108		22.0333	28.6347	-7.82101	-42.8875			-3.64555	-45.5693	-33.5968	34.5851	3.44634	-29.5747	11.6854	5.9926	-30.9097	-55.7358			27.5544			-28.733	16.2725		56.8638	-11.3632		-56.0868	-42.1113	-43.8308
330	30.003	-7.50872			-47.2831	-40.2331			-27.753	1.71536		7.22821	-17.2796				26.477	-16.0804		22.0294	28.9718	-7.44136	-42.4573			-3.13137	-45.3695	-33.4939	36.2541	2.99034	-29.6048	11.6384	6.03754	-31.9741	-55.52						-28.9495	16.2584		57.2657	-11.2336		-55.9882	-42.7347	-44.8153
335	30.1683	-6.23645			-47.9867	-40.268			-28.02	2.00474		8.52663					26.3911	-16.1047		21.9375	28.5248	-7.2247	-41.8882			-1.32514	-44.9288	-34.9483	38.2163	3.05738	-29.6503	11.5868	6.65688	-32.5643	-54.7976						-29.577			56.9004	-11.1799		-55.8587	-42.6348	-45.7614
340	30.2446	-5.91526			-48.728	-40.1787			-28.7652	2.1101		9.89264					26.1319	-16.2008		22.2997	28.2179	-7.40066	-41.6111			-0.982023	-44.674	-35.3567	39.5533	2.98279	-30.0573	11.6208	7.00672	-32.8576	-54.6635						-30.1178			56.9032	-11.467		-56.1622	-42.6398	-47.039
345	30.3581	-5.86771			-49.7479				-29.2618	1.81152		14.0384					26.256	-16.1961		22.314	28.2923	-7.25053	-41.6975			-1.02133	-44.3124	-35.6043	40.7821	2.87122	-30.7693	11.645	7.1763	-33.2295	-54.4719						-30.4246			56.8329			-56.3556	-42.421	-47.4102
350
355
360
365
370
375
380
385
390
395
400
405
410
415
420
425
430
435
440
445
450
455
460
465
470
475
480
485
490
495
500
505
510
515
520
525
530
535
540
545
550
555
560
565
570
575
580
585
590
595
600
605
610
615
620
625
630
635
640
645
650
655
660
665
670
675
680
685
690
695
700
705
710
715
720
725
730
735
740
745
750
755
760
765
770
775
780
785
790
795
800
805
810
815
820
825
830
835
840
845
850
855
860
865
870
875
880
885
890
895
900
905
910
915
920
925
930
935
940
945
950
955
960
965
970
975
980
985
990
995
[truncated: 35 more columns]

## Sheet: ID - X
Time [min]	Cell #1	Cell #2	Cell #3	Cell #4	Cell #5	Cell #6	Cell #7	Cell #8	Cell #9	Cell #10	Cell #11	Cell #12	Cell #13	Cell #14	Cell #15	Cell #16	Cell #17	Cell #18	Cell #19	Cell #20	Cell #21	Cell #22	Cell #23	Cell #24	Cell #25	Cell #26	Cell #27	Cell #28	Cell #29	Cell #30	Cell #31	Cell #32	Cell #33	Cell #34	Cell #35	Cell #36	Cell #37	Cell #38	Cell #39	Cell #40	Cell #41	Cell #42	Cell #43	Cell #44	Cell #45	Cell #46	Cell #47	Cell #48	Cell #49
0	0	0	0	0	0	0	0	0	0	0	0	0	0	0	0	0	0	0	0	0	0	0	0	0	0	0	0	0	0	0	0	0	0	0	0	0	0	0	0	0	0	0	0	0	0	0	0	0	0
5	0.972292	0.100518	0.0821951	-0.262797	-0.626843	-0.04399	0.0767004	0.00358857	1.22784	0.0870439	-0.917901	2.69512	0.0675231	0.233871	-0.321875	-1.97207	0.198151	-0.25648	-0.0235079	0.541124	-0.0243656	0.581937	-0.0106924	0.910441	-0.202382	0.0963518	-0.443411	0.322635	-0.914306	0.271019	1.04352	-0.562255	-0.633134	-1.12844	0.207979	-1.34203	-0.216218	0.357466	2.60235	0.197041	-0.658966	0.104609	0.753585	-0.402764	0.350417	-0.328417	2.38594	0.0737439	-0.65512
10	1.93033	0.246799	-2.9327	-0.15959	-0.477542	0.288151	0.0521557	0.0476867	2.81897	0.157446	-2.44875	5.25225	-1.93515	2.84874	-1.98499	-2.9545	0.0022054	-0.311265	0.265473	0.522839	-0.00154544	-0.0348221	0.0138413	2.26773	-1.12508	-0.900576	-1.05402	0.389998	-1.61897	0.639049	-0.138406	-0.446163	-1.23911	-1.07479	0.602652	-2.45983	-0.821207	1.3089	3.21456	0.869247	-0.729507	0.163331	3.25928	-1.39812	1.33782	-0.457993	3.88734	0.260077	-0.951712
15	2.88506	0.570128	-2.7132	-0.0490388	-0.647845	0.131571	0.0714439	0.0215761	3.79108	0.252751	-3.77992	9.1151	-3.54169	1.63184	-2.64137	-5.51036	0.166655	-0.343727	0.344467	0.948463	-0.0595441	0.0415478	0.306025	2.30926	-3.00298	-0.829997	-2.05143	0.242733	-2.25804	0.438909	0.0376427	-1.63682	-1.52103	-1.0286	1.57736	-3.16369	-1.2476	1.58769	3.88338	1.20935	-0.584844	-3.13328	3.51722	-1.72464	3.84833	-1.06239	4.93251	0.00500137	-0.73033
20	3.36558	0.875258	-2.88634	-0.0832289	-0.457001	0.234805	0.0870098	-0.0297918	4.16375	0.435775	-5.72102	10.7185	-4.18004	1.0007	-3.16031	-5.83037	-0.573901	-0.290773	0.353493	0.978584	-0.450373	-1.21921	0.288131	3.28283	-4.326	-1.25709	-2.10075	0.01932	-6.06579	0.175019	1.37514	-2.55799	-1.60597	-1.03438	3.51549	-4.3843	-2.00208	1.5766	3.92408	1.84547	-0.153869	-2.76981	3.93355	-6.25523	4.76485	-1.71168	6.57821	-0.36535	-0.741181
25	3.92484	1.18126	-3.62607	-0.19139	-0.549262	0.250784	0.0547773	-0.0188557	4.77877	0.555529	-6.63244	12.6553	-3.64599	0.35247	-3.47715	-6.82552	-1.16761	-0.222272	0.651313	0.889006	-0.738796	-1.58945	0.300018	9.6962	-5.33845	-1.96113	-3.04832	-0.0710647	-8.08292	1.3636	1.99963	-5.48739	-1.87326	-1.10291	5.73119	-5.74494	-3.08766	1.51042	3.72564	2.15444	0.482626	-1.39506	4.28773	-6.14913	5.11285	-2.39225	6.89342	-0.343845	-0.863534
30	3.2539	1.10372	-5.87199	0.297618	-0.502114	0.611243	0.0428178	0.114037	5.39823	0.831036	-7.60322	14.5145	-3.62369	-0.899736	-3.5837	-9.02513	-2.19027	-0.168847	0.626297	1.0148	1.39209	-1.4966	0.2859	10.3791	-6.1894	-2.24201	-3.33338	-1.03058	-11.8656	2.15626	2.63792	-7.72284	-2.1999	-1.06493	7.05678	-6.67853	-4.36228	1.43872	1.02328	3.42287	2.06893	-0.385401	5.24911	-6.82799	7.45507	-3.47083	7.2162	-0.332102	-1.26344
35	1.65239	1.12425	-7.16589	0.0791054	-0.627454	1.59672	0.0425269	0.394447	6.28297	1.10263	-9.21401	14.5728	-3.63178	-2.16171	-3.41435	-9.77783	-3.0502	0.209186	0.0604955	0.843316	2.55296	-2.22357	0.336825	10.6945	-8.11024	-2.4257	-3.28891	-1.63191	-12.7207	1.1146	3.01121	-8.40639	-2.58457	-1.11426	8.90844	-6.86534	-5.98869	1.45296	1.54812	4.38316	2.69465	1.1908	5.91588	-7.50857	8.12916	-3.2346	7.85845	-0.123275	-1.98758
40	1.11233	1.19438	-8.08564	0.0838383	-0.6157	2.22949	0.0446012	0.380993	6.70749	0.00301456	-11.2178	18.3243	-2.04798	-2.89687	-2.69823	-11.0773	-3.45007	0.886141	-0.224935	0.770718	3.62313	-2.28264	0.252304	11.0026	-9.96481	-2.38599	-3.3545	-1.69739	-13.0197	0.439266	3.58895	-9.37278	-2.92612	-1.06688	9.87424	-7.24185	-7.81355	1.55122	1.5688	6.58586	2.95041	2.49213	7.51118	-7.37749	8.0243	-3.50029	9.49635	-0.132583	-2.59215
45	1.26876	1.519	-8.41242	0.0968796	-0.714478	3.83702	-0.281823	0.708601	8.00703	-0.5637	-12.502	19.3918	-2.10923	-4.53335	-2.32584	-12.3442	-3.36804	1.52106	-0.897699	0.533186	4.21435	-2.85496	0.232457	11.3101	-11.2925	-2.07307	-3.35012	-1.96373	-13.4004	2.01659	5.54722	-9.67983	-3.21622	-1.07952	10.4847	-8.3072	-8.66056	1.60584	1.68468	6.96225	3.27429	3.40143	12.6927	-7.29214	9.68827	-4.61122	11.0491	-0.101378	-3.24447
50	1.92359	1.5654	-8.78529	0.0267333	-0.706048	5.16746	-0.615675	0.550858	8.98708	-0.579327	-13.1288	20.4144	-2.5509	-10.6225	-2.46532	-12.3759	-2.58763	2.14968	-0.795376	0.620166	4.55873	-2.04887	0.255952	12.2061	-12.3864	-1.77703	-3.34924	-1.94936	-13.4454	2.53394	7.70737	-11.6052	-3.60649	-1.03581	10.845	-8.95676	-9.86442	1.53007	1.68803	7.84748	3.26744	3.71635	12.9071	-7.37716	10.0191	-6.5867	12.3537	-0.256395	-3.90687
55	1.90299	1.55631	-9.37404	0.03834	-0.599826	5.39793	-0.626833	0.518419	9.95452	-1.22764	-13.4515	20.7988	-2.51412	-11.6364	-2.76554	-9.25872	-2.64506	2.17643	-0.712501	0.534473	5.2463	-1.65596	0.209491	13.2399	-13.6802	-1.73886	-3.35368	-2.35398	-12.9997	1.81337	8.42889	-12.5952	-3.81313	-1.00728	11.5497	-10.0978	-10.5609	1.77415	0.902529	7.93101	3.38003	3.93737	13.2977	-7.78144	11.7089	-8.20681	13.033	-0.0242117	-4.82522
60	2.11981	1.56948	-9.39808	0.0690292	-0.509144	5.11172	-0.604615	0.571563	11.2505	-2.19625	-14.0701	20.5849	-0.425005	-13.8132	-2.85415	-8.33789	0.622527	2.40983	-0.638203	1.00384	6.8501	-1.43672	0.225629	13.9056	-14.2634	-1.08705	-3.24353	-2.93031	-12.7028	0.823963	8.79652	-13.2286	-3.87911	-1.11256	12.8621	-10.779	-11.7935	1.72223	-0.70077	8.13607	3.34363	3.71504	14.2796	-8.03983	14.5578	-9.51471	13.9446	-0.100105	-5.79995
65	2.14165	1.88365	-9.66944	0.070876	-0.494552	5.35071	-0.564873	0.741473	12.5149	-2.19988	-15.3107	20.1774	0.502368	-14.1387	-3.10799	-8.06984	0.952779	2.69055	-0.530296	2.06	7.12472	-0.711302	0.228762	14.8207	-15.9154	-1.21096	-3.12898	-3.47856	-12.3711	-0.114399	9.32785	-13.8459	-4.51891	-1.15795	14.7894	-16.9844	-13.3784	1.77732	-1.78485	8.27075	3.25581	3.63571	21.6773	-8.00008	17.4921	-11.441	20.1268	0.123762	-8.7655
70	2.16075	2.21751	-10.3009	0.0430646	-0.534413	5.45973	-0.604081	0.660699	13.4601	-2.20842	-15.406	19.5586	1.51231	-14.5066	-3.31164	-7.64465	1.12723	2.72771	1.29942	2.58195	7.15156	-0.142063	0.250718	16.1946	-17.5335	-1.20737	-3.10246	-3.45448	-12.4171	0.383843	9.36713	-14.7912	-8.78583	-1.22889	15.4281	-16.216	-15.3749	1.47192	-2.67799	8.51096	3.17485	3.68611	22.2771	-7.90917	18.4714	-13.3788	20.4253	0.0362287	-13.5987
75	2.09445	2.1085	-10.9697	-0.237612	-0.646758	5.68376	-0.597684	0.732389	14.423	-2.25542	-15.7372	18.9584	2.15846	-16.1478	-4.02101	-7.29222	1.09515	2.70909	4.1595	1.71134	8.15172	-0.887086	0.182529	17.0095	-18.765	1.21128	-2.15114	-3.63938	-12.582	0.589723	8.9233	-15.1535	-9.72869	-1.8762	16.7383	-16.1789	-17.0349	1.48468	-3.65053	10.8845	3.5798	3.68706	22.603	-7.91924	25.5177	-16.3067	20.7579	0.137792	-13.5963
80	2.13774	2.07634	-11.632	-0.124341	-0.702799	6.32551	-0.578376	0.767002	15.0896	-2.51881	-16.3697	18.6447	3.06845	-17.337	-4.52846	-6.63284	1.15374	2.70457	5.12869	0.720049	8.80332	-1.64353	0.182533	17.3039	-19.2576	1.86789	-2.1218	-3.54572	-13.1608	0.586043	9.37346	-15.7742	-10.3716	-2.84958	17.7013	-16.2958	-18.2763	1.18848	-4.31207	11.7579	4.68695	5.63547	23.0312	-7.90214	25.8402	-17.611	21.4072	0.370325	-13.8763
85	2.0736	2.06781	-12.3062	-0.138662	-0.713946	7.41686	-0.589274	0.660587	15.9154	-2.43129	-16.3169	18.264	3.09451	-18.9352	-6.48983	-2.82659	1.19729	2.7712	5.49342	0.504961	11.329	-1.96626	0.187976	17.6713	-19.6678	2.49727	-1.80585	-3.83065	-13.529	0.594738	9.28131	-16.0987	-10.9198	-2.78252	18.6236	-16.8778	-19.2785	0.756716	-4.31595	11.8019	4.92283	7.63367	22.7483	-8.05291	26.4549	-18.9168	22.0222	0.499455	-13.9068
90	2.15831	2.06296	-13.621	-0.170941	-0.726444	8.05845	-0.379571	0.629684	16.3742	-2.36137	-16.6995	15.6737	3.09572	-19.9133	-6.55023	-2.49436	1.17055	2.75334	6.07547	0.632954	11.3656	-6.7975	0.215092	17.7239	-20.2306	3.16839	-1.16553	-4.44114	-14.1216	0.562323	9.19482	-17.6877	-11.6604	-2.82327	19.6385	-17.5714	-19.8751	0.0590642	-5.54587	13.9557	4.73936	8.00535	22.7264	-7.95405	26.7226	-23.0813	22.6742	0.669476	-14.2215
95	2.27096	2.09866	-14.5873	-0.189109	-0.760274	8.66183	-0.361289	0.639903	17.0511	-2.34021	-17.2936	18.7568	3.98301	-20.3272	-5.31045	-1.80058	0.700156	3.061	6.05677	1.65508	11.2738	-7.75163	0.152212	17.9767	-21.3677	4.10273	0.124968	-4.8403	-14.1259	0.538308	8.95719	-19.2661	-12.654	-3.80681	20.2545	-17.8988	-20.5734	0.0834334	-5.91306	14.0991	4.52286	8.57066	22.1517	-7.98744	27.0576	-26.3453	22.997	0.835542	-15.1838
100	2.81868	2.0556	-14.8967	-0.191647	-0.661304	9.56774	0.278963	0.607532	17.6653	-2.44643	-17.6437	19.7754	4.0706	-20.9627	-5.00679	-1.47855	0.10387	3.41314	6.14509	1.90652	11.712	-9.03013	0.25882	18.4166	-22.9459	5.05829	2.37788	-5.61673	-14.3965	0.613701	8.66463	-19.6793	-13.5855	-4.43236	20.5859	-18.2717	-21.7623	0.0787246	-6.20408	14.2899	4.50218	9.47535	22.5623	-7.95459	27.7746	-29.1451	23.6698	0.925609	-16.1573
105	1.71977	1.95178	-15.5459	-0.201585	-0.423997	10.2882	0.499681	0.562001	18.2868	-2.4502	-17.6254	22.0688	3.92869	-21.184	-5.33835	-0.818686	-0.22033	3.74155	7.69244	2.25842	12.9409	-9.36795	0.235286	18.9684	-23.6716	5.0095	3.00765	-6.85613	-14.2431	0.56512	8.06182	-21.9485	-14.8581	-4.76758	20.9315	-18.8877	-22.4749	0.114551	-6.88631	14.4092	4.42574	9.83974	22.9515	-7.70686	28.4033	-30.4923	24.5938	0.942187	-16.4918
110	1.67088	1.37339	-16.8307	-0.230498	-0.682297	12.7013	0.599024	0.5905	19.583	-2.44544	-18.2689	22.3637	3.90908	-21.2852	-6.05298	1.44606	-0.560676	4.08594	8.04121	2.20146	12.9236	-9.61416	0.243207	20.3805	-24.9659	4.97022	3.03904	-6.50864	-14.309	0.521073	7.78455	-26.1288	-16.5242	-5.43604	21.2168	-19.0629	-22.6792	0.184134	-6.89922	15.2681	2.53377	10.2405	24.2094	-7.2896	29.64	-32.4689	25.2449	0.938313	-17.0832
115	1.82515	1.31639	-18.7644	-0.284699	-0.859755	13.8629	1.23109	0.650867	20.1741	-2.4775	-18.969	22.1955	4.03594	-21.4505	-6.4257	4.3092	-0.606031	4.7744	8.07173	2.2907	12.8427	-9.97867	0.217837	21.9873	-26.2875	5.01071	3.02571	-6.58153	-14.3522	0.499551	7.06797	-26.4488	-17.7736	-6.35085	21.5608	-19.6948	-22.8137	0.546562	-8.54134	16.61	1.57269	10.1084	25.5945	-6.94169	30.8866	-34.3219	25.586	1.07842	-17.4529
120	1.81414	1.33383	-19.4127	-0.246763	-1.35858	14.6844	2.22621	0.601916	20.9307	-2.50158	-18.7357	11.8237	3.96767	-21.405	-6.77108	5.28749	-0.456396	5.05891	1.0667	3.14527	12.7419	-10.619	0.290489	22.6004	-27.4938	6.35518	3.62768	-7.70619	-14.3201	0.43088	5.39837	-27.749	-19.036	-7.00326	22.8464	-20.1281	-23.8196	0.558905	-8.70555	18.8076	1.56344	10.5262	29.7849	-6.68449	31.3615	-36.6266	25.5166	0.833385	-20.0083
125	1.71938	1.38512	-20.014	-0.232799	-0.685202	15.4677	7.68792	0.606213	21.8566	-2.54848	-18.0815	11.5019	3.85016	-21.5957	-6.81495	5.64775	-1.7893	5.01444	1.12476	2.31693	12.7603	-11.6086	0.214912	22.3947	-29.1896	7.02066	3.64209	-8.10308	-12.1055	0.509433	4.73412	-27.758	-20.0311	-8.00489	22.8661	-21.0698	-26.0627	0.594242	-7.67728	19.5027	1.6513	10.894	31.0706	-6.72585	33.3139	-38.8277	25.927	1.12289	-21.9808
130	1.66295	1.41321	-21.2989	-0.149149	5.44475	16.0441	8.67073	0.578168	22.4111	-2.58339	-18.1199	11.5771	3.77411	-23.2161	-3.75261	6.62304	-2.73048	4.98627	1.85942	1.74348	12.4771	-13.8999	0.247479	22.8507	-30.4603	7.36458	4.58582	-8.73982	-11.4701	0.722423	4.00503	-28.0635	-21.0219	-9.29797	23.5085	-21.3697	-26.5916	0.558535	-7.67685	20.437	1.26109	11.4979	32.6868	-6.6035	38.4521	-42.6993	26.5861	1.08235	-24.5274
135	1.34403	1.87632	-22.5713	-0.214162	6.74376	16.9992	9.30391	0.561814	22.8584	-2.57788	-18.2622	11.5945	2.33541	-24.8178	-4.24277	7.53547	-3.104	4.96454	2.19214	1.7112	13.8147	-16.4657	0.241076	23.5993	-32.0996	9.56949	4.48274	-9.4387	-11.4776	1.63347	2.81573	-28.6209	-21.9894	-9.94241	28.9587	-21.7671	-28.629	0.548201	-7.72092	20.8005	0.924397	13.7709	32.6731	-6.71512	39.7544	-44.5722	27.2201	1.01309	-24.3959
140	1.3139	3.52479	-23.2306	-0.199137	7.70274	17.4121	9.2381	0.623318	23.7548	-2.55701	-17.238	11.5282	2.41781	-24.7183	-5.71036	8.813	-3.44358	4.93847	2.02985	1.4857	17.3768	-17.0933	0.308974	24.4785	-32.0903	10.1362	4.40987	-12.0283	-12.5166	2.60675	0.931779	-29.0019	-23.2715	-10.5595	29.5387	-22.5072	-30.5575	0.560863	-7.66223	22.6193	0.894542	17.677	37.8506	-7.1566	40.0312	-45.8328	31.0711	0.922182	-24.3231
145	1.45529	4.47872	-23.8888	-0.130551	8.13359	17.3347	10.587	0.59754	24.3768	-2.83434	-17.2149	13.6265	2.91814	-24.2307	-6.17995	10.1633	-5.09088	4.99694	1.84984	1.45724	17.1229	-17.7634	0.287809	24.7567	-33.0364	10.1139	4.06297	-13.6409	-13.5274	3.62322	0.014083	-29.3352	-24.278	-10.9083	30.0457	-22.7129	-32.1209	0.548487	-7.70927	23.4048	1.08689	18.2441	37.7516	-6.75594	40.6778	-45.9681	31.6098	0.947285	-25.7772
150	1.39497	4.81695	-24.5106	-0.172686	8.58403	17.3692	12.2057	0.602858	25.1136	-2.73169	-16.8281	14.0131	3.56214	-24.4313	-7.71984	11.3781	-2.2489	5.08858	1.83165	1.59541	17.9945	-18.3895	0.0644527	24.9531	-34.9468	10.2586	4.09414	-14.3092	-14.4761	6.19058	-0.649862	-29.6369	-25.8915	-11.5549	30.2375	-22.9767	-34.3466	0.567568	-7.72118	23.5624	1.09643	19.2784	37.6094	-6.64282	41.6114	-46.577	31.9714	1.16653	-28.0974
155	1.40411	5.75723	-25.4957	-0.156479	8.71125	17.9916	12.0886	0.59092	26.0608	-2.78889	-16.9816	15.5687	3.86579	-28.302	-9.05042	11.7539	-2.85095	5.40825	1.8463	1.52235	18.775	-18.3547	0.258195	26.7607	-38.179	10.2562	3.69534	-15.2491	-15.4514	7.1545	-0.820061	-29.9112	-28.1217	-12.5315	30.0714	-23.0763	-35.0933	0.567363	-7.70855	23.9011	1.27351	20.1683	36.9084	-6.725	41.8917	-49.1561	32.2443	1.06153	-29.6445
160	1.34104	7.37325	-27.4379	-0.170903	8.69782	18.3769	11.6202	0.588753	26.6092	-2.89513	-17.9212	15.5529	4.09064	-32.8121	-10.6387	12.7176	-4.1232	5.69421	1.47883	1.47998	19.7536	-18.3696	0.284847	27.3863	-39.804	10.4596	3.70565	-16.2534	-16.9923	8.7508	-1.44426	-30.4722	-29.076	-13.4116	30.4804	-23.1033	-35.9709	0.53397	-7.61776	24.6453	-2.87254	20.2514	38.1146	-6.58257	41.9614	-50.7998	32.838	1.06247	-30.5813
165	1.33829	9.92142	-28.0435	-0.178442	8.65962	18.6565	10.9843	0.589784		-2.88427	-17.7255	15.9509	5.30761	-35.0793	-11.9274	14.6254	-4.40077	5.64457	1.01941	1.49166	22.5287	-18.7286	0.343022		-41.4003	10.5683	0.786491	-17.2254	-18.6071	9.96709	-1.72547	-31.5164	-30.0856	-13.3288	31.5268		-36.6478	0.560264	-7.6409	30.1284	-3.25868	22.0499	40.4287	-6.63368	42.9199	-51.4311	33.1434	1.12914	-30.5827
170	1.14549	10.5626	-28.4105	-0.127516	8.72508	18.9882	10.4299	0.644751		-2.81889	-16.7817	17.8885	5.37121	-36.9963	-13.277	14.9619	-4.74691	5.63062	0.439636	1.55845	23.2032	-20.9498	0.220576		-43.0502	10.4971	0.927779	-18.131	-19.5717	10.6482	-2.2725	-33.2115	-31.2866	-12.9136	31.2812		-37.3007	0.531936	-7.63374	30.75	-3.27712	32.7989	41.6589	-6.6804	42.8895	-55.6516		1.29765	-28.1943
175	1.20151	10.8134	-28.6759	-0.132428	9.28843	19.2902	10.1469	0.595201		-2.80762	-15.4892	17.8511	5.36188	-38.6486	-16.1534	16.8621	-5.37665	5.99279	-7.37189	1.50197	23.9164	-20.8828	0.269479		-47.2418	10.402	1.09596	-19.1482	-20.502	11.3025	-2.69854	-34.487	-31.9399	-12.6211	29.0392		-37.6857	0.583924	-7.63037	31.2819	-3.01943	31.6044	42.641	-6.30368	43.5791	-55.7742		1.08744	-29.7132
180	1.4878	11.1893	-29.0828	-0.155589	9.70579	19.5403	10.5316	0.575209		-2.81079	-12.3271	18.8447	5.68278	-40.2825	-18.3911	17.8414	-6.004	5.98017	-8.94795	1.47421	24.9316	-21.6179	0.336556		-48.5117	10.2192	3.57051	-20.3241	-21.5807	12.2615	-3.04084	-35.1592	-32.9464	-13.6463	29.1362		-37.9821	0.526707	-6.97345	31.4637	-2.05563	31.6738	45.5285	-6.41234	50.7313	-55.7082		1.28908	-31.5491
185	1.34837	11.8672	-29.0928	-0.127219	9.88159	20.1496	10.369	0.524257		-2.81511	-11.6763	20.4294	6.95879	-41.2803	-21.0269	18.7612	-6.16105	6.34794	-9.95036	1.45327	25.5111	-21.4962	0.23025		-48.8639	9.84511	3.62707	-22.0641	-23.7462	12.8157	-3.57178	-36.0708	-35.5262	-14.1303	29.8649		-37.9184	0.518266	-6.9578	32.4243	-1.17627	28.0549	49.4512	-6.44092	50.9216	-55.7501		1.43989	-33.267
190	1.41361	13.1552	-29.3762	-0.133783	9.89133	22.2139	10.8261	0.680286		-2.75474	-11.2723	20.2258	8.20169	-41.5872	-22.2532	19.4268	-6.64625	6.64814	-11.2216	1.45377	26.8537	-21.4191	0.253582		-49.5068	10.4925	3.4746	-22.655	-23.6733	13.7792	-4.64961		-36.7881	-14.6881	29.7829		-37.9779	0.525914	-6.66701	33.4503	-0.805279	27.1208	50.7252	-6.46466	51.0018	-56.3301		1.68609	-34.8542
195	1.47759	13.4945	-29.6451	-0.178964	9.60929	25.1101	10.8697	0.608116		-2.73653	-10.9292	20.2354	8.16479	-41.9128	-22.3151	20.1383	-6.80396	6.90787	-12.1449	1.38466	29.3918	-21.5722	0.30608		-49.8056	10.0623	3.64773	-23.0137	-24.0296	14.4759	-10.1789		-37.8103	-14.7884	29.9379		-37.9507	0.528092	-6.33882	36.8799	0.0979245	27.6727	51.6791	-6.40403	51.3042	-56.6185		1.55351	-36.1287
200	1.37626	14.1125	-29.9078	-0.172378	9.31263	26.0782	10.9014	0.622962		-2.6867	-11.4748	20.2475	8.23207	-42.9019	-22.5296	21.1001	-7.56729	7.15655	-12.5188	1.59199	31.3309	-22.2521	0.253532		-49.7549	4.8572	4.90893	-26.1937	-24.4715	15.176	-10.7778		-39.0144	-15.4298	31.2351		-37.9422	0.602164	-6.35271	37.6527	0.800336	27.5138	51.706	-6.4494	52.0071	-56.4922		1.56356	-36.6725
205	1.21007	14.1422	-29.8408	-0.0842893	9.41414	26.3355	11.258	0.625827		-2.67601	-12.3226	20.3052	8.1441	-44.5015	-25.2135	23.7176	-7.77412	1.66956	-13.4383	1.55587	32.5941	-22.2226	0.245578		-51.4565	4.531	5.5684	-27.4507	-25.3745	15.8315	-9.90963		-39.6951	-16.99	31.8729		-38.2926	0.666845	-6.02394	37.8285	1.17601	26.7369	51.8421	-6.49324	51.8946	-56.0929		1.58758	-37.4366
210	0.519934	15.1338	-29.826	-0.179312	9.63383	27.2884	11.2521	0.60573		-2.83511	-12.3179	20.3813	6.73744	-46.0778	-27.8903	25.3371	-7.74088	1.77224	-14.4226	1.52247	32.9411	-23.2496	0.18362		-53.7005	4.48563	6.52974	-28.5036	-26.6857	16.3749	-11.3272		-40.3729	-17.6671	31.8647		-40.5637	0.562974	-5.38407	38.845	1.49992	26.7547	52.2594	-6.48576	51.9286	-54.8203		1.416	-39.0373
215	0.353874	15.7717	-29.4456	-0.12205	9.61037	27.3964	20.6018	0.611815		-2.90747	-9.32635	20.3143	5.83707	-49.3212	-29.9776	24.8519	-7.24449	1.8272	-14.3136	1.51059	33.9101	-29.6533	0.18553		-54.9943	4.33297	6.87533	-29.1575	-27.3609	17.2723	-13.4055		-40.6861	-20.7877	31.7486		-46.3795	0.474022	-5.03515	38.932	2.68392	24.5086	52.7918	-6.36862	51.9364	-53.5278		1.46307	-40.5002
220	7.0479	15.7609	-26.2688	-0.121033	9.90217	27.6564	20.4846	0.646256		-2.75375	-9.50199	20.1842	6.28878	-49.9299	-31.6285	24.7205	-7.1435	3.42389	-14.1609	1.59116	34.2869	-29.9796	0.261069		-55.3187	4.86367	7.84473	-29.705	-27.6741	17.6709	-14.0166		-40.978	-21.7813	32.2104		-47.6381	0.629009	-5.0338	43.4435	3.08571	24.2755	52.8077	-6.42112	51.8484	-49.6786		1.29562	-41.2618
225	7.30057	16.0991	-25.8909	-0.157758	10.2754	28.3477	20.5415	0.59386		-2.86008	-10.4841	20.1779	5.59764	-50.2512	-32.6257	25.4576	-6.94556	4.40521	-14.1867	1.55823	35.2211	-30.6584	0.259681		-55.8919	4.84135	8.17762	-29.771	-28.2038	18.2476	-14.6697			-24.3818	33.8298			0.156258	-4.38657	44.0947	3.43037	24.2843	52.9997	-6.41468	51.965	-48.6282		0.729488	-40.3897
230	6.94103	17.0247	-25.2429	-0.179828	10.3982	29.538	20.5797	0.593668		-2.94307	-11.1186	20.3603	6.00655	-50.3294	-33.5439	26.8546	-7.08329	4.32292	-13.4601	1.48206	37.5084	-30.9571	0.287049		-58.211	4.20061	8.82754	-29.6567	-28.6953	18.6132	-14.9834			-25.6049				0.182847	-3.40767	43.7989	3.94935	24.3407	54.2039	-6.3897	51.8819	-47.0093		0.820193	-40.6
235	6.47243	17.3773	-24.9278	-0.179479	9.99229	29.9454	21.5452	0.583439		-2.62484	-16.6257	20.7926	5.9494	-50.5464	-33.9243	27.8265	-7.98792	4.52781	-13.2957	1.53035	37.4447	-31.6359	0.227332			4.96725	8.80433	-29.6959	-29.0277	18.9676	-14.9674			-26.6584				0.929921	0.780339	43.7824	4.33193	24.3815	54.5998	-6.29287	51.92	-44.8097		0.840593	-40.2253
240	6.25512	18.0398	-24.9597	-0.15228	9.92103	30.5579	21.5551	0.612189		-7.38014	-17.6329	21.7332	5.70201	-50.5458	-35.204	28.1079	-8.51966	4.90837	-13.3091	1.54654	37.4737	-32.9071	0.152565			6.01941	9.80017	-29.8915	-29.6328	19.3247	-15.589			-27.5025				1.16208	1.39159	44.0199	4.30671	24.6388	55.1828	-6.36219	51.9652	-44.4798		0.911855	-36.2748
245	6.89893	17.9968	-25.1723	-0.196428	9.6591	31.1189	21.5401	0.598622		-6.85666	-16.7327	23.0215	6.31256	-50.4667	-36.798	28.7226	-9.20641	5.67224	-12.2394	1.55399	37.49	-33.2408	0.235899			6.30454	11.7315	-29.9661	-30.8337	19.5107	-15.9731			-27.9812				1.30086	1.694	43.5073	4.39589	24.6818	55.5465	-6.29976	51.9487	-42.2253		0.836965	-36.2385
250	6.20717	18.3177	-25.1924	-0.133668	10.1938	32.0991	21.5424	0.647571		-3.91631	-16.773	24.3233	6.89441	-49.4911	-39.6497	28.9912	-10.2011	6.38771	-12.0178	1.62661	38.1611	-33.8912	0.250897			6.1165	11.7438	-29.9644	-31.2593	19.8394	-17.9076			-28.87				1.24558	1.74851	43.59	4.60698	24.7181	55.8154	-5.66593	51.9712	-42.1779		0.806075	-35.5612
255	6.52601	18.3058	-25.856	-0.158316	10.4576	32.4837	21.5456	0.617761		-2.13404	-16.0942	25.2847	6.91526		-40.6299	28.6149	-11.8434	6.39656	-13.7662	1.61234	38.1272	-33.8764	0.215864			5.16813	12.0345	-30.2703	-32.0961	20.0361	-17.4732			-29.8186				1.2954	2.38714	43.6011	4.39382	24.7435	55.7273	-5.6953	52.0056	-42.0065		0.745113	-35.6433
260	11.271	18.2582	-26.0559	-0.137392	10.604	32.574	21.5378	0.691079		-1.41274	-14.5448	25.5542	6.95748		-40.901		-14.4561	6.16688	-16.7075	1.7683	41.0519	-34.2077	0.186668			5.16037	12.358	-30.6507	-32.5938	20.3032	-17.1761			-30.6995				1.28258	2.6836	43.739	-3.59779	24.7053	53.43	-5.76307	52.2953	-40.9005		0.521044	-35.7101
265	11.0518	18.6781	-26.1242	-0.206171	10.8242	32.7776	21.5447	0.652076		-1.10537	-14.2251	25.6085	6.79578		-41.1532		-15.3712	2.79714	-16.7109	1.48873	41.6617	-34.8247	0.25387			4.9168	12.6314	-30.5978	-32.8129	20.4583	-16.8216			-31.1171				1.5531	2.71058	43.6623	-3.62134	24.6828	53.4838	-5.72214	52.5849	-40.4107		0.609625	-35.6309
270	10.1222	18.5148	-26.3973	-0.145974	10.8275	32.7376	21.3932	0.660662		1.47472	-14.2396	25.8801	6.68161		-41.4145		-15.9822	2.93412	-16.6051	1.8317	46.5147	-34.7778	0.265761			4.54118	12.6407	-30.6191	-32.8133	20.5233				-31.7306				1.60695	3.28647	43.6744	-3.61217	24.721	53.4827	-5.73798	52.5473	-39.5864		1.24204	-35.2977
275	8.48819	18.5365	-26.4943	-0.128219	11.0029	32.8149	21.3881	0.656318		2.85135	-14.3706	26.1085	7.48892		-41.3586		-16.2692	2.72621	-16.8734	1.50648	46.8256	-34.7643	0.24947			3.53614	12.5526	-30.5325	-33.1486	20.6637				-32.5159				1.82625	3.36705	43.7528	-3.5786	24.6843	53.4195	-5.66221	51.4761	-34.4716		1.63655	-34.5756
280	7.19287	18.5747	-26.7755	-0.148042	11.267	32.748	21.2703	0.640625		3.43113	-14.782	26.1753	6.94367		-41.5612		-16.2658	6.99143	-17.3421	1.42507	47.4799	-34.7747	0.249864			2.9837	12.6345	-24.6734	-33.0671	20.9464				-33.4106				1.81806	3.59937	45.3616	-3.62479	24.742	53.0988	-5.70347	50.3004	-33.8635		1.90867	-34.4255
285	7.15777	19.1446	-27.0955	-0.110777	11.8098	32.8121	21.2925	0.653539		3.56186	-14.759	26.4855	6.55934		-41.8105		-16.5992	6.99019	-18.2357	1.41192	47.8142	-34.7386	0.220763			2.57343	12.5478	-24.0544	-30.8136	21.094								1.80336	4.27402	45.3735	-3.57508	24.7336	52.7752	-5.73688	49.8836	-33.5046		1.87217	-33.9463
290	6.8113	19.554	-27.4364	-0.126245	12.2315	32.4106	11.2968	0.696377		3.57564	-14.6177	26.4423	6.64361				-16.902	6.89888	-19.9114	1.60295	48.4688	-34.7424	0.300882			1.66386	12.4984		-31.1399	21.2287								1.41237	5.20132	45.6879	-3.51097	24.6908	53.0836	-5.77698	49.1856	-32.5455		1.86782	-33.9899
295	6.83995	20.4096	-29.0853	-0.0703469	12.7519	32.0821	12.439	0.490242		3.52424	-17.2797	26.4132	7.66497				-17.2195	6.50552	-21.141	2.57476	48.4757	-34.76	0.34603			0.95585	15.2503		-31.2849	21.4629								1.07111	4.75862	46.3093	-3.61304	24.6822	52.6154	-5.75139	49.7294	-31.6108		1.88357	-33.0179
300	6.48969	20.442	-30.3849	-0.160234	13.0892	31.708	12.4188	0.645121		1.2903	-18.9767		8.26267				-17.2996	6.17515	-22.108	2.38409	49.4027	-35.133	0.149977			1.01185	15.6068		-31.2691	21.587								0.763668	5.25399	47.0014	-3.53365	24.7215	53.5667	-5.83181	56.4479	-30.5605		1.91369	-33.5938
305	6.24397	21.1061	-31.3278	-0.10793	13.6167	31.8365	12.3806	0.592287		5.40619	-19.1782		8.13159				-17.2375	5.87097	-23.0919	2.21173	49.439	-35.4988	0.0544699			1.06973	15.4681		-31.5027	21.6334								-1.57062	5.94922	47.9674	-3.48791	24.7196	55.8272	-5.70136	54.9851	-28.9847		1.58341	-34.4509
310	5.8447	28.0391	-31.2951	-0.204517	13.8676	30.1303	12.4281	0.587397		6.2609	-19.188		8.11242				-17.4916	5.53541	-23.1555	1.87607	49.725	-36.1318	-9.29939			0.728808	15.599		-31.5006	21.735								-1.42778	6.25401	47.8868	-3.40798	24.7161	55.7131	-5.73429	52.4434	-27.6779		0.153604	-33.6023
315	4.22505	28.0273	-31.6337	-0.114178	14.2489	29.1994	12.3531	0.656884		6.5467	-19.926		8.17414				-17.43	5.16774	-23.8195	1.7768	49.5701	-36.4446	-9.19607			0.673154	15.5404		-31.4913	21.7507								-1.3926	7.86642	47.9497	-3.42824	24.7289	56.1709	-5.80568	51.7794	-24.7699		0.524048	-32.1043
320	-1.90309	28.6592	-32.3215	-0.208346	14.4948	29.0369	12.3806	0.627167		7.19609	-22.8544		8.28468				-17.0639	4.1527	-24.0729	1.70603	49.3117	-37.0505	-8.68972			0.650198	19.1292		-31.4636	21.714								-1.4757	10.1335	55.0069	-3.4455	24.7286	56.0694	-5.76361	51.169	-21.5627		1.16747	-32.3475
325	-4.78393	29.2703	-32.6314	-0.111463	14.5872	28.7787	12.4321	0.658263		9.92622	-22.7136		9.93311				-16.4103	1.91027	-23.7844	1.77706	49.412	-37.4465	-8.0495			0.522381	20.1203		-31.095	21.7748								-1.83529	10.4569	55.6955	-3.42738	24.6898	52.5047	-5.88165	50.6089	-19.0295		1.55656	-29.1259
330	-7.0329	29.9385	-32.8835	-0.128208	14.7951	28.5806	12.3922	0.670152		10.8643	-21.9467		11.1828				-15.5032	1.00125	-23.6215	1.76823	49.7388	-37.7524	-7.41327			0.43288	23.3014		-31.1063	21.7947								-2.47099	11.7333	56.0113	-3.44686	24.7148	52.4517	-6.82638	52.505	-16.0925		1.94373	-29.374
335	-9.32869	30.8758	-32.9125	0.903877	15.0311	28.2626	12.4398	0.733527		11.8219	-21.9538		11.1655				-15.4492	-0.338911	-23.7325	1.79197	50.0935	-37.7689	-7.10093			0.318013	23.6333		-31.0402	21.6661								-2.00832	12.3934	57.2995	-3.44362	24.7522	52.4518	-6.36155	52.4335	-14.5124		2.21657	-29.9633
340	-9.94634	31.5189	-33.2132	-0.607732	15.1104	28.9318	12.4793	0.733074		13.0923	-21.9885		11.2232				-15.2057	-0.998623	-23.8049	1.87432	50.0869	-37.9501	-6.52454			0.0209725	25.2813		-31.022	21.5578								-0.958003	12.7034	57.8961	-3.44114	24.7546	52.51	-6.08691	51.7665			2.48847	-32.1346
345	-11.1891	30.9555	-33.2325	-1.93154	15.3584	29.0193	12.5517	1.40697		13.9342	-19.6519		11.7549				-15.1358	-1.95201	-24.3959	1.8095	50.0836	-37.881	-6.15066			0.0953998	27.1919		-31.0053	23.8984								-0.710455	12.6817	57.837	-3.46306	23.8269	52.501	-8.1726	50.76			2.83012	-32.9416
350	-11.8802	30.9953	-33.2499	-1.95182	15.472	28.9308	12.4969	1.14417		14.3878	-19.4434		12.0495				-14.6075	-3.46382	-24.6712	1.85106	50.3884	-37.7117	-5.80317			0.0661771	28.7248		-31.037	23.9409								0.0176311	13.0062	57.8731	-3.45588	23.8921	52.5095	-14.5813	50.7606			2.94978	-33.8185
355	-11.8206	31.2232	-33.2883	1.39452	15.8485	28.8658	12.502	1.13348		14.7846	-19.4048		12.7748				-14.5103	-4.21114	-25.308	1.83066	50.733	-38.0931	-4.50861			-0.00421635	29.3507		-31.1627	24.8949								0.339627	12.9883	58.5859	-3.4315	16.0868	52.4409	-14.6171	50.7428			3.28967	-29.9276
360	-12.2215	31.1857	-33.8772	0.30842	16.0376	27.4508	12.5108	1.39206		15.3862	-19.2095		13.9491				-14.5406	-5.08867	-25.694	1.74736	51.3816	-38.5449	-1.5811			-0.607445	30.1181		-31.1241	24.6312								0.996343	12.8766	60.8421	-3.44144	17.9503	52.4945	-14.9397	50.7707			3.19913
365	-13.4822	31.0944	-34.2142	-2.59276	16.1822	27.1901	12.5436	2.35836		15.4066	-19.506		16.0331				-14.9752	-6.05407	-26.3577	1.71484	52.0116	-38.9273	-1.63785			-0.362825	31.7324		-31.2318	24.6425								0.963372	17.174	63.7615	-3.42781	18.9463	52.4759	-15.2599	50.7458			3.00813
370	-19.9626	31.0765	-34.582	-2.49145	16.0179	26.881	12.472	2.32853		15.5076	-19.9084						-15.758	-7.40946	-27.0066	1.73898	52.0176	-39.522	-1.47516			-0.677697	33.2961		-31.6206	24.643								0.458144	16.9715	66.6371	-3.45455	19.9178	52.4615	-15.219	50.764			2.35725
375	-19.9393	31.1515	-35.5333	-2.5956	14.9811	27.0479	12.4864	2.34407		15.9576	-19.7907						-15.5295	-8.09424	-27.5957	1.74044	51.9853	-39.9796	-1.09704			-0.99587	35.2117		-34.4852	24.3879								1.20451	17.0836	66.6726	-3.44762	21.5326	52.4516	-14.9872	50.4705			1.819
380	-19.3715	31.1537	-36.4841	-3.23023	14.2934	27.0377	12.8017	1.12739		16.6415	-19.8508						-14.1956	-9.00325	-28.3182	1.67675	51.9669	-40.3336	-0.879424			-1.65705	44.2673		-34.3861	24.4418								0.688219	21.7333	68.2607	-3.46494	24.0915	52.4648	-14.003	50.6295			1.62436
385	-18.8004	31.1797	-36.8444	-4.17392	14.061	26.636	13.0923	0.836443		17.6897	-19.4074						-16.73	-9.7166	-29.3021	1.67942	53.9638	-41.2532	-0.884168			-2.26786	45.2533		-34.7005									0.471484	21.5746	68.2297	-3.4441	25.0934	52.5167	-10.5095	50.4667			2.26167
390	-17.4642	31.1748	-38.1015	-5.68535	13.393	26.6202	13.1927	0.506506		19.4922	-18.3893						-18.9326	-10.3292	-37.9947	1.436	54.2589	-41.605	-0.808822			-2.90447	45.8315		-34.7153									0.433876	21.1394	68.2461	-3.42474	26.0362	52.5009	-10.6166	50.4573			2.96464
395	-17.7986	31.1909	-40.0475	-6.40672	12.6256	26.9509	13.0981	0.587397		20.1338	-17.8546						-21.1738	-10.3166	-38.5907	1.48592	53.9077	-41.9585	-0.791833			-4.22198	45.7412		-34.742									0.487618	21.199	68.23	-3.45645	28.2454	52.5101	-9.17478	50.4538			2.84342
400	-17.7634	31.2032	-41.6851	-7.63715	12.2288	27.2585	13.0714	0.602634		20.6312	-17.4907						-23.083	-10.5535	-38.5439	1.38562	53.8348	-43.2298	-0.739794			-4.10858	45.7759		-34.7233									0.530428	26.8876	68.5777	-3.44967	28.5712	52.5352	-8.86323	50.4658			2.683
405	-17.4252	31.2367	-43.5844	-9.34342	11.9173	27.7384	13.469	0.571297		17.4551	-17.5572						-25.0298	-10.554	-38.5818	1.45374	53.6617	-43.8952	0.0163049			-4.0146	46.1263		-34.6575									0.476129	26.8195	68.9337	-3.41907	28.2298	52.4832	-7.88686	50.4568			1.12819
410	-16.7743	31.5779	-43.8715	-9.59087	11.7527	28.0596	13.4922	0.713838		17.8745	-17.5347						-25.4263	-10.4674	-38.8831	1.1892	51.7216	-44.2042	1.94873			-1.6853	46.2063		-31.4302									0.48695	26.771	70.5281	-3.4044	28.5986	52.5164	-6.58515	50.4685			-0.0189588
415	-11.683	31.8646	-43.9039	-9.65105	11.136	28.6167	13.4087	1.0634		22.3992	-17.2571						-25.7282	-10.443	-39.5361	1.03546	51.4543	-44.5244	7.76087			-1.65637	46.0876		-31.5562									0.564499	26.6559	70.4861	-3.42243	28.6372	52.4689	-5.34453	50.4792			-0.180851
420	-11.879	31.8579	-43.8634	-9.69011	11.009	29.6029	13.4058	0.918377		22.7589	-17.3075						-26.3353	-10.655	-40.2073	0.853698	51.5107	-44.8309	9.00238			-2.55084	47.2042		-31.5873									0.529023	26.8101	71.5033	-3.44964	29.5754	52.4764	-4.39509	50.4761			-0.378515
425	-11.7037	31.9042	-44.5557	-9.90732	11.0469	31.2401	13.336	0.494385		24.2761	-16.9454						-26.5216	-11.9324	-40.509	0.909983	51.6197	-45.0817	9.36576			-3.23406	47.4944											0.507964	27.1611	72.7576	-3.4383	30.7845	52.4923	-4.36831	50.4703			-0.260322
430	-8.07812	32.2209	-46.8418	-8.8367	10.8236	31.8843	13.2133	-0.154465		24.7214	-16.6955						-27.0343	-14.4762	-41.1909	0.885539	51.6539	-45.4225	10.0074			-8.02441	48.8242											0.439703	28.1308	73.0713	-3.47293	31.1874	52.4875	-2.07316	50.4702			-0.561277
435	-8.23436	32.5024	-48.0913	-8.89638	10.8622	32.5202	12.6477	-0.00851345		25.4012	-16.617						-27.1127	-15.8215	-43.468	0.843894	51.5756	-45.6164	10.6223			-7.86973	48.668											0.463505	29.7645	73.079	-3.45164	31.1618	52.5168	-0.471029	50.5388			-0.68868
440	-8.06601	32.555	-48.3954	-9.04674	10.8185	32.815	12.4096	0.350208		26.9499	-16.991						-27.1305	-16.7866	-43.7717	0.832303	51.5718	-45.8113	11.9287			-7.58196	48.5129											0.490773	31.0206	73.4446	-3.45382	30.3297	52.4676	0.17703	51.0331			-1.13148
445	-5.80003	33.8183	-48.9375	-9.92557	10.1646	32.0023	12.3993	0.25357		27.3475	-16.9197						-26.7422	-17.7625	-45.0437	0.552987	51.6555	-46.0025	12.258			-7.64244	48.2621											-0.879209	31.6806	73.728	-3.53648	28.727	52.4911	0.480995	51.3172			-1.06839
450	-2.34649	34.4829	-49.0201	-10.2786	9.97967	31.7526	12.8178	0.367262		27.5945	-17.228						-26.0912	-18.0735	-45.3977	0.512257	52.6598	-45.9704	12.5674			-7.73665	47.9449											-0.373204	32.359	74.0513	-3.56244	27.1165	52.4966	0.768668	51.176			-0.73003
455	0.580768	34.7956	-48.47	-10.6327	10.0123	32.6911	13.1984	0.345		27.3889	-16.7698						-25.799	-19.315	-46.3883	0.562385	52.9876	-46.0839	12.9083			-6.29048	47.6962											0.0301698	33.349	74.0233	-3.52626	25.787	52.4788	1.10898	51.076			-0.178148
460	0.352179	35.118	-48.5051	-12.2263	10.022	34.7714	13.0139	0.313522		28.5254	-16.9024						-25.48	-20.3246	-47.3204	0.504901	53.1988	-45.974	13.167			-5.92973	47.6989											0.234273	35.9214	74.3641	-3.55724	22.8623	52.4007	4.02795	47.85			0.0154708
465	1.60782	35.1383	-48.6158	-13.813	10.0769	42.508	12.6037	0.270691		29.9297	-16.9791						-25.5184	-21.9451	-48.9354	0.38352	53.2909	-45.7891	13.5312			-6.00886	47.6473											1.3065	39.4442	74.3409	-3.60125	21.6026	51.8412	4.05532	49.4002			-0.0886579
470	2.79539	34.9663	-48.7058	-15.1332	10.1667	42.4998	12.7161	0.320955		30.899	-17.1035						-27.517	-23.1932	-50.5063	0.187727	53.1925	-45.701	13.8682			-6.02698	47.0294											0.130165	40.0852	74.3478	-3.51928	21.2996	52.0208	4.67306	49.4059			0.260989
475	3.5163	34.529	-48.9012	-16.0929	10.0744	42.5189	12.3468	0.329315		31.7209	-17.8775						-27.8621	-23.671	-50.8742	0.179549		-45.7313	14.5241			-6.01817	53.9507											0.141196	40.6975	74.3779	-3.06393	19.7399	51.8695	4.97575	48.8323			0.251291
480	4.45602	34.7819	-48.8865	-16.7418	10.2296	42.7573	12.8172	0.281648		32.719	-18.579						-27.7684	-24.2287	-50.8286	0.252681		-45.8087	16.4723			-5.88494	53.9728											0.0716222	40.6839	74.6561	-3.07807	19.7866	52.0284	5.00543	48.2173			0.231761
485	4.75817	34.741	-48.9839	-17.6808	10.3884	42.7957	12.8724	0.331113		33.6764	-19.5133						-27.5553	-24.9844	-50.668	0.905795		-46.2255	17.4285			-4.88759	53.9791											-0.567335	40.9829	74.7109	-1.74471	19.886	51.9852	5.22067	47.8968			0.23464
490	6.41681		-49.0705	-18.6797	10.0925	42.7903	12.864	0.291429		34.0112	-19.5651						-27.5801	-25.2833	-50.3278	1.11455		-46.6066	21.3048			-4.9559	54.2879											-0.413905	40.8694	74.6593	-0.454011	20.2424	52.3433	5.21463	47.6676			0.462087
495	7.96464		-49.0945	-20.0046	10.1849	42.7235	13.1941	0.330763		34.4248	-19.8471						-28.6345	-25.4629	-50.4131	0.0804816		-46.6472	22.2559			-5.03279	54.2828											-0.00341957		74.5525	-1.05622	21.843	52.2295	5.11278	47.3695			0.63645
500	9.2746		-49.0405	-21.9235	10.1719	42.6593	13.2011	0.287747		35.5901	-20.0418						-29.6201	-25.5451		0.365357		-46.7252	23.5576			-6.08987	54.2408											1.26311		74.474	-1.59344	21.811	53.2429	4.72284	46.6938			0.82349
505	10.914		-49.0136	-23.1954	10.1662	42.8252	13.0464	0.209922		36.6199	-20.3177						-30.2139	-25.5015		1.60727		-46.6426	25.5024			-6.36241	54.2284											2.23903		71.8781	-2.1866	22.0614	53.5471	2.79987	45.6523			1.16812
510	11.51		-49.0076	-24.8484	10.4018	43.1403	13.3608	0.179713		37.594	-20.3027						-31.8019	-25.6705		2.62987		-46.6899	26.7583			-7.08219	54.1728											3.22839		69.6212	-2.93792	21.6542	53.4968	0.521954	46.5103			0.971832
515	13.8083		-49.3439	-25.4785	10.609	43.466	13.4761	-0.100201		39.453	-20.3116						-33.4546	-26.2716		3.92695		-47.2036	26.7308			-6.9735	54.2258											3.85358		69.3181	-6.17469	21.6259	53.4246	0.257962	46.4706			-0.212193
520	15.1754		-50.3175	-27.0373	11.3051	43.8244	13.8035	-0.103216		40.5882	-20.6097						-34.3824	-26.8877		3.35816		-47.4972	26.742			-7.03446												5.4758		69.3077	-6.74014	21.7565	53.0456	-0.438235	45.2814			-0.182654
525	16.0435		-50.6741	-27.7075	11.2933	44.0106	14.0338	-7.60761		41.1586	-21.0241						-35.389	-28.2658		3.11199		-47.5064	26.7893			-7.00283												6.47775		69.3127	-6.85305	21.7921	53.2676	-1.69486	44.0509			0.140943
530	16.7891		-51.2848	-27.5019	10.7976	44.0459	13.8623	-6.44756		42.1481	-21.0226						-37.342	-28.0901		3.24525		-47.2679	27.3512			-7.0731												6.36967		69.4118	-8.34256	22.1982		-2.03974	44.1674			0.163244
535	17.3033		-51.6168	-27.6744	11.0357	44.0269	13.6211	-6.1282		43.4063	-21.4184						-39.1607	-28.7378		3.90192		-47.0385	27.6589			-9.36484												11.1939		69.4359	-8.94921	23.0986		-2.3828	44.1562			-0.465967
540	17.7444		-51.6048	-27.6931	10.9183	43.9715	13.6336	-6.21804		43.4519	-21.5825						-40.1958	-28.4234		5.03594		-48.3111	28.0653			-9.22459												12.4427		69.5201	-9.24461	22.9247		-3.96643	45.5399			-0.310091
545	18.7133		-51.6082	-25.9395	11.2657	43.8916	13.3167	-5.34543		43.4664	-21.2606						-40.8903	-28.3057		5.40201		-48.1065	29.032			-9.19256												13.1676		70.5174	-9.29743	22.8664		-4.94674	45.8391			3.55132
550	19.9422		-51.6648	-25.056	11.2414	43.6064	13.5069	-2.91824		44.4269	-20.7383						-40.8337	-29.0346		5.85406		-48.2363	29.316			-9.26135												18.6469		71.1643	-9.30499	22.9596		-5.59445	46.8645			3.78726
555	21.2188		-51.9058	-26.3165	11.8678	43.5495	13.4846	-3.97212		45.0029	-20.7371						-40.3394	-29.5692		6.16803		-48.2442	29.6659			-8.43099												19.3869		72.4774	-9.02541	22.9589		-5.85498	50.0036			4.07078
560	23.5313		-52.1868	-28.2873	11.8521	42.9963	13.7437	-3.26778		44.9583	-20.8563						-40.3188	-29.7053		6.49041		-48.2327	29.916			-6.90448												19.263		71.2258	-8.94772	23.0888		-6.15586	50.5553			3.69311
565	24.7893		-52.2649	-29.3646	11.8865	41.6833	14.0796	-2.90841		46.0264	-21.105						-40.3996	-30.0025		6.78321		-47.8608	30.1727			-4.9474												18.7566		70.2536	-9.24076	18.7782		-6.48859	50.8489			2.15366
570	25.1234		-52.5886	-29.6514	11.8012	41.9761	14.3768	-3.07653		47.5752	-20.9693						-46.6076	-30.5605		6.81317		-47.5691	30.6106			-3.65412												17.4775		70.3541	-9.5539	19.2044		-6.51136	50.632			2.31393
575	25.2006		-52.8653	-29.6338	11.449	41.7956	14.4667	-3.08821		48.2712	-20.2812						-46.9024	-32.9222		7.04759		-47.2741	30.8383			-3.35542												17.432		70.3101	-14.859	19.2474		-6.50601	50.4236			2.91883
580	24.6019		-52.8209	-30.2801	11.5381	42.4636	14.6885	-2.01328		49.2264	-20.0573						-47.9044	-34.1843		7.25401		-47.215	30.8395			-3.35993												18.1914		70.3701	-16.1946	23.1004		-6.50456	50.4609			2.90878
585	24.2707		-52.826	-31.2269	11.5959	43.0546	14.778	-2.0504		50.6867	-19.9945						-47.9602	-34.5057		7.2882		-47.1784	31.4688			-3.34262												19.6814		70.284	-18.7514	24.1311		-6.50763	50.8533			3.18927
590	24.3252		-52.8838	-33.7586	11.688	42.9981	14.7579	-3.00247		51.7764	-19.6696						-48.2211	-34.5489		7.33123		-46.9038	31.8449			-3.3632												21.7875		70.4033	-18.9685	25.3556		-6.55233	50.9574			3.87293
595	24.358		-52.8534	-34.7966	11.8881	43.0136	15.0717	-3.32202		51.8014	-19.7763							-34.2783		7.37394		-47.0295	32.1544			-3.37923												23.5317		71.5079	-18.5171	26.4707		-12.9865	50.9705			4.46975
600	24.2787		-52.7595	-35.3467	11.7818	43.3122	15.1257	-3.34812		51.6445	-20.2395							-33.3119		7.29938		-47.3318	32.2478			-3.35939												25.1371		72.0485	-18.1726	28.2265		-12.991	50.9829			4.45845
605	23.9097		-52.7258	-36.4104	11.8785	43.425	15.4388	-3.01659		51.0081	-22.1719							-31.9867		7.19842		-47.9375	32.5753			-2.98581												26.3765		71.9375	-18.221	29.5927		-12.9859	51.2897			3.96034
610	23.5989		-52.8483	-38.036	12.2007	43.6449	15.7091	-2.64296		51.0527	-21.9667							-30.6889		7.22606		-48.0929	32.9208			-3.5162												26.7795		71.2668	-18.1711	31.3952		-12.8944	51.3117			3.75527
615	24.0434		-52.1809	-39.2781	12.0336	43.684	15.7639	-1.27505		51.0672	-19.7116							-28.4344		7.16183		-48.3331	32.9227			-3.85655												26.6735		70.9046	-16.243	32.1959		-12.7636	51.2634			4.46455
620	25.4842		-52.2598	-39.8223	11.5665	43.2313	16.076	1.62093		50.6736	-19.1075							-27.2133		6.6105		-48.412	33.164			-3.75294												28.0327		70.5626	-15.6573	34.2489		-12.103	52.3017			4.45397
625	27.7202			-40.8573	11.178	43.3772	16.4096	5.84847		50.6903	-18.667							-26.5419		6.57013		-48.5984	33.245			-3.36386												27.9029		69.6476	-15.0105	34.6301		-12.0817	53.2007			4.53622
630	27.7286			-42.2647	10.8605	45.0692	16.7468	8.45107		49.3099	-17.7437							-25.9221		6.67062		-48.6085	34.2178			-3.07445												35.4233		69.2858	-14.7084	33.5386		-10.1426	52.7227			4.83913
635	28.6506			-43.8766	10.4965	47.0798	19.2923	10.1056		45.7673	-16.784							-25.2704		6.72192		-48.6773	34.8573			-2.96409												38.3366		68.6266	-14.3286	32.655		-8.52135	51.5981			5.23608
640	29.3449			-45.457	10.0354	49.6189	19.2286	11.7298		42.3507	-15.2151							-24.9293		7.06191		-49.0397	34.7741			-3.01161												38.9782		68.0709	-13.3458	32.6082		-7.28196	50.8687			5.83978
645	31.2977			-47.995	10.1942	50.579	18.821	12.9306		42.024	-14.1584							-24.3464		7.76609		-49.3406	34.7266			-3.00089												39.0592		67.7351	-11.4148	32.2887		-6.26362	49.9251			6.16491
650	35.7958			-49.6074	9.96834	51.8474	18.9505	15.5735		41.689	-12.6489							-24.4937		9.40251		-49.6864	34.6332															39.0423		67.052	-11.4023	31.949		-5.34177	48.5417			6.5089
655	36.4594			-51.8751	9.88001	52.8119	18.5226	17.14		41.6558	-10.9775									10.3655		-49.9868	34.7078															41.2409		64.4674	-11.4938	31.6026		-4.38034	47.1955			7.48569
660	36.7801			-53.7086	9.82103	53.7171	17.487	17.1156		41.3502	-10.288									10.9728		-50.6653	35.173															42.2873		64.1594	-11.5723	31.6342		-4.05867	45.924			8.11002
665	37.065			-55.0316	9.64659	53.8524	16.5084	17.7385		41.4378	-9.98912									11.6671		-51.302	37.0855															45.8217		63.8351	-11.8909	31.6383		-3.38863	42.1079			8.08075
670	41.238			-55.4151	9.45431	54.1495	16.1479	19.3489		40.995	-9.8331									12.2318		-52.9131	36.9065															45.2129		64.6597	-11.918	31.7799		-2.77022	40.7614			8.11682
675	41.0705			-55.681	9.15183	54.4303	15.8737	22.2707		40.9258	-9.4312									13.5051		-53.7991	36.8687															45.6037		64.6158	-12.2706	31.8329		-2.73145	40.4995			8.13869
680	41.192			-56.7597	9.03618	54.7364	15.9666	23.2801		41.0955	-8.68115									15.5339		-53.678																45.6225		64.8618	-12.0638	31.8129		-2.45407	39.8718			11.6268
685	39.7054			-57.7299	9.13287	55.0774	16.0229	24.6134		41.8434	-7.77473									19.3972		-53.3602																45.7376		65.6773	-11.7223	31.7608		-2.44476	39.2228			11.5668
690	39.7929			-58.2809	9.1543	55.4614	15.8716	24.9089		43.8037	-6.85113									20.3523		-52.6388																45.5692		65.8779	-11.8767	31.7733		-2.45244	38.2852			11.9797
695	40.2412			-58.2563	8.96648	57.0677	14.8274	26.7939			-6.47221									21.6036		-52.7546																45.8749		66.9146	-11.9243	31.773		-2.08075	37.2944			13.824
700	40.4849			-58.1675	8.84863	59.3235	14.532	30.0958			-6.41643									22.2997																		46.3269		68.517	-12.6131	31.7268		-1.47321	35.6147			14.5646
705	40.3853			-58.256	8.96521	60.9327	14.5382	31.398			-6.50852									23.5348																		46.3972		68.8239	-14.3271	31.6504		-1.47289	31.0883			15.8142
710	39.0643			-60.2236	8.8537	62.462	14.5163	32.689			-6.75287									24.5484																		46.7666		69.1408	-14.5799	31.6516		-1.6307	31.1011			16.8057
715	31.0024			-60.5983	8.65176	63.1549	14.63	33.3332			-6.48747									25.8395																		46.6888		69.499	-14.7756	31.5682		-1.95465	31.1705			17.1695
720	31.492			-61.1214	8.81421	65.3811	14.734	34.4666			-3.51391									27.1405																		46.6418		69.8493	-14.8946	31.63		-1.97603	31.2973			17.1194
725	31.8807			-61.404	8.48005	66.7588	14.7828	35.1875			-3.19196									29.0447																		46.4127		70.5007	-15.1348	31.5829		-2.33175	32.3535			17.4698
730	31.9853			-62.5738	8.22158	67.3602	15.0918	35.4678												30.0011																		46.2752		70.4971	-15.8639	30.2846		-1.50165	33.3201			18.1125
735	32.1605			-63.8493	7.93276	67.9601	16.0664	36.2308												31.3161																		46.2144		71.1902	-16.8378	29.9969		-1.50186	33.3187			19.0604
740	32.4377			-65.1076	7.99544	68.3014	17.3712	37.1214																														46.2953		72.1282	-17.3405	30.1636		-1.63703	32.1179			19.0797
745	32.7957			-65.3692	8.01894	68.6783	19.2441	37.5076																														46.7232		73.4439	-17.6782	30.2421		-1.70397	31.7479			20.0244
750	33.4408			-64.8585	7.99807	69.5003	20.2654	37.7323																														46.7911		73.9778	-18.0063	30.5687		-1.6789	31.4355			20.0618
755	33.423			-64.8828	7.81635	70.2038	20.9325	38.1235																														46.7332		74.4086	-18.4149	30.4161		-5.16949	30.8147			21.0208
760	33.4847			-65.1318	7.68021	71.139	22.1077	38.4677																														46.6785		74.7319	-19.0734	30.3804		-5.53381	29.8851			21.6657
765	34.4611			-67.4656	7.57397	71.9053	22.847	38.6651																														46.5657		74.651	-19.3856	30.4073		-4.40852	29.4612			21.6775
770	35.477			-67.4835	7.6822	72.8568	24.3204	38.7711																														46.5038		74.6368	-19.9947	30.4711		-3.06851	28.8638			22.2804
775	36.232			-67.1711	7.37124	74.0789	25.053	38.6354																														46.1915		76.0314	-22.0108	30.4719		-2.45555	28.1738			22.6342
780	36.2027			-67.2654	6.70564	75.0848	25.3186	38.4781																														46.164		76.6638	-22.7945	31.2165		-2.17709	27.3452			23.2505
785	35.9145			-67.609	6.23856		25.2177	38.7113																														45.5792		77.6048	-23.5557	31.0504		-2.23743	26.6479			24.2137
790	35.3535			-70.4264	5.91762		25.2804	38.7683																														45.5366		81.1698	-24.6018	30.93		-3.23365	25.7631			24.8904
795	35.3103			-70.8074	5.69343		25.3004	38.4595																														44.5757		82.7429	-28.1023	31.5486		-3.92039	25.0887			25.5259
800	39.8669			-71.3735	5.42571		25.3471	37.9045																														42.9486		84.9809	-28.783	36.6564		-4.86762	24.8087			26.1702
805	39.4886			-71.5328	5.08053		25.3946	37.7588																														40.3727		88.1687	-29.4078	36.5651		-4.4093	24.7103			26.1477
810	39.174			-72.4528	4.94742		25.4269	37.618																														39.0846		87.811	-32.5949	36.3971		-4.45564	24.6654			26.4822
815	39.1953			-73.3936	4.49111		25.3671	36.9815																														38.8166		87.199	-34.4997	35.1081		-4.78432	24.9045			27.4376
820	39.1024			-74.0919	4.5684		25.6435	36.6543																														38.5103		86.4685	-36.5326	33.5367		-4.40367	25.3413			29.5087
825	39.1061			-74.4883	4.48468		25.6851	36.9979																														37.8465		86.746	-36.8153	32.5997		-4.39631	25.6614			29.4365
830	39.1929			-74.7078	4.33972		25.9316	37.76																														37.5289		86.6901	-36.8539	32.7221		-3.43405				30.0433
835	39.2508			-74.3561	4.1467		26.263	37.8215																														37.2277		86.1388	-36.664	32.6676		-1.76171				29.8633
840	38.799			-71.9749	3.94924		26.3221	38.3839																														37.3223		85.7395	-36.3114	32.5433		-1.7848				30.317
845	38.459			-68.7376	3.58581		26.3462	39.0201																														38.3109		85.4444	-38.3029	32.5244		-1.76836				32.3033
850	38.5409			-68.4833	3.68899		26.3848	40.2762																														38.3329		85.5311	-38.7722	31.9297		-1.81881				33.604
855	39.002			-68.5473	3.48296		26.6864	41.0504																														38.3207		85.4106	-39.7516	31.6533		-2.96727				35.1587
860	39.6654			-68.4941	3.47104		26.9683	40.4743																														38.2386		85.893	-40.6124	31.6491		-4.96234				36.126
865	39.823			-64.6093	3.81452		27.5386	39.4812																														38.6917		86.5342	-40.6627	31.674		-5.26598				36.4868
870	39.883			-59.7603	3.80422		27.9679	38.945																														39.0584		87.4156	-40.7361	31.6044		-5.1068				37.8101
875	40.2286			-59.8103	3.86172		28.2267	38.5641																														38.8911		86.7876	-40.912	31.3414		-5.16732				39.0933
880	40.582			-60.0553	3.72043		28.2596	45.8742																														38.872		86.8325	-40.562	31.0215		-6.89889				39.3378
885	40.9319			-60.377	3.41763		28.2011	45.9837																																86.9434	-40.3746	31.043		-7.86097				39.6407
890	41.5738			-57.1157	3.14487		28.9825	45.8218																																87.2284	-40.3519	30.9949		-8.10725				40.0294
895	42.209			-56.8934	2.58625		35.0599	45.6456																																87.4614	-43.5496	30.9935		-8.09026				40.1771
900	42.7662			-56.4866	1.72523		34.9166	45.3644																																87.499	-43.6052	31.1985		-8.06816				40.5295
905	43.1622			-56.8573	1.12912		34.5442	44.4906																																87.3542	-43.5923	31.7975		-8.37276				40.8909
910	43.8064			-56.8489	0.573304		34.5671	44.4013																																85.0812	-43.5095	32.4667		-8.43782				40.9339
915	44.172			-57.6007	-0.459852		34.7235	49.0891																																85.116	-43.5242	32.8313		-8.69038				40.7566
920	44.7319			-57.9766	-1.35419		35.4075	49.0464																																85.0627	-43.9566	35.7163		-8.79227				40.4846
925	45.111			-58.2108	-1.8444		36.7287	49.2956																																84.7841	-43.8319	36.7071		-9.09355				40.4831
930	45.4831			-57.8555	-2.58601		38.6286	48.8364																																84.7472	-44.2103	37.6323		-9.48344				41.0181
935	45.7877			-58.1864	-2.80039		39.3129	48.5509																																81.5311	-44.4243	38.2267		-10.0166				41.9787
940	45.6917			-58.188	-3.09342		40.5916	47.9435																																81.2133	-44.4858	38.9354		-9.99552				42.6294
945	43.3615			-56.9416	-3.40497		40.4783	48.3667																																80.5478	-44.7242	39.2467		-10.1332				43.4323
950	43.3265			-57.024	-3.83064		39.9738	48.6575																																79.9347	-44.689	39.5799		-10.3568				43.5085
955	43.04			-56.782	-4.19916		39.7626	49.0748																																78.6136	-45.8594	39.914		-10.6924				43.8729
960	42.6178			-56.5001	-4.95012		39.8928	49.3007																																78.6411	-45.8321	41.8442		-10.8407				44.064
965	42.3499			-55.174	-5.53969		39.8272	50.0066																																78.6165	-46.0906	41.5623		-11.3085
970	41.7069			-55.2351	-6.43217		39.8469	45.637																																78.6507	-46.0908	41.625		-11.5731
975	41.3451			-55.3149	-8.42613		39.7928	45.329																																78.6222	-46.1403	41.3495		-12.0262
980	41.31			-55.4675	-8.36423		39.853	45.4222																																78.6624	-46.7918	41.2563		-12.4228
985	41.0074			-55.2675	-8.43618		39.7333	41.7327																																78.3464	-47.4348	40.9165		-10.5359
990	41.0214			-54.8981	-8.44427		39.48	41.844																																78.3658	-47.7824	40.9434		-9.21441
995	40.9997			-56.6332	-8.52659		39.8568	41.9153																																77.6799	-48.4438	40.9993		-9.73313
[truncated: 1,068 more columns]

## Sheet: ID - Y
Time [min]	Cell #1	Cell #2	Cell #3	Cell #4	Cell #5	Cell #6	Cell #7	Cell #8	Cell #9	Cell #10	Cell #11	Cell #12	Cell #13	Cell #14	Cell #15	Cell #16	Cell #17	Cell #18	Cell #19	Cell #20	Cell #21	Cell #22	Cell #23	Cell #24	Cell #25	Cell #26	Cell #27	Cell #28	Cell #29	Cell #30	Cell #31	Cell #32	Cell #33	Cell #34	Cell #35	Cell #36	Cell #37	Cell #38	Cell #39	Cell #40	Cell #41	Cell #42	Cell #43	Cell #44	Cell #45	Cell #46	Cell #47	Cell #48	Cell #49
0	0	0	0	0	0	0	0	0	0	0	0	0	0	0	0	0	0	0	0	0	0	0	0	0	0	0	0	0	0	0	0	0	0	0	0	0	0	0	0	0	0	0	0	0	0	0	0	0	0
5	-0.347669	0.0754547	-0.385264	0.146847	2.40053	-0.0606963	-0.0416959	-0.0622208	-0.481689	0.299082	-0.680612	1.10234	-0.0260458	0.480284	0.137806	-0.171473	-0.170405	0.500023	-0.251837	-1.38203	0.566438	0.0274502	-0.10113	1.74434	-1.5863	0.777093	0.0115546	0.562559	-0.652889	-0.446427	0.409471	0.0562498	-1.4828	0.705066	-0.138613	-1.42373	3.04445	-0.206953	-0.359129	0.201125	0.818628	-0.571872	-0.4887	-0.382219	0.505801	-1.21006	0.567287	0.0983461	0.439228
10	0.230758	0.247249	3.27694	0.172261	2.28275	0.123702	0.250444	0.0893114	-0.758916	0.938953	-1.30586	2.137	6.93876	0.371314	0.891342	-0.763672	-0.587245	0.566023	-0.733764	-3.07428	0.815405	1.62776	-0.134088	3.288	-2.30854	0.185952	-0.0588273	1.84879	-0.847896	-0.423409	1.23508	-0.368777	-2.17209	1.16049	-0.67005	-2.49942	6.56753	-0.178823	0.140997	0.59656	1.20678	-0.484148	-2.49594	-0.137383	1.93918	-1.29844	0.64273	-0.00479094	-0.0264365
15	0.938927	0.203798	2.93987	0.229995	2.35792	0.402081	0.542645	0.32934	-0.871024	1.03697	-1.7401	3.8749	5.79232	0.547519	0.0619276	2.43621	-0.644482	0.822997	-0.668384	-4.10121	0.867711	2.03452	-0.140181	3.93116	-3.43155	0.337993	0.249683	5.7934	-0.560792	-0.154197	2.03212	-1.82288	-2.43348	1.23425	-1.15096	-2.69286	8.52616	0.120367	0.802239	0.548581	1.87977	1.75109	-2.27225	-0.498983	4.37852	-2.13114	0.700592	0.0584068	-1.23327
20	1.67051	0.068646	2.72399	0.145531	2.2883	0.459961	0.500462	0.267545	-0.830004	1.25943	-1.61531	4.87691	4.23165	1.25512	-0.154618	4.01983	1.02535	0.865342	-1.39188	-4.62171	0.82954	3.95788	-0.119418	3.87096	-4.7023	-0.368118	0.543271	7.03561	-1.92196	-0.674706	3.94834	-2.10358	-2.6118	1.70954	-2.01803	-2.08172	11.1642	0.509904	1.42539	0.459181	2.22631	2.35719	-2.8244	0.650612	4.8402	-2.79088	0.27452	0.108042	-1.9412
25	3.07037	-0.119532	2.98732	0.375241	2.27676	0.377764	0.751572	0.297014	-0.727944	1.3872	-2.07338	6.42757	3.50298	1.36102	-0.167139	4.91653	2.36697	1.37292	-2.18131	-4.66154	0.378885	4.77878	-0.199348	3.92694	-6.20156	0.103586	0.549844	8.05178	-2.65139	-0.899285	5.67027	-1.93005	-2.78352	2.12499	-3.17787	-1.98204	15.0337	0.946271	2.23775	0.752595	2.72411	2.22549	-2.56858	0.197982	4.81296	-3.42711	0.219133	0.107762	-1.85935
30	4.34002	-0.120769	3.32494	-0.259513	2.43302	0.249336	1.15604	0.458193	-0.483688	1.57971	-2.83554	7.51207	3.37467	1.30442	0.190165	6.60534	4.21229	1.46536	-2.75938	-5.11845	-2.49183	5.22402	-0.100986	3.36792	-7.11778	0.0372758	0.450343	11.1688	-2.07948	-0.562156	7.01326	-1.53842	-2.85244	2.32375	-3.94827	-2.20393	18.0542	1.12793	1.75918	0.669745	3.13999	2.23965	-3.07983	0.0386262	5.28275	-5.77437	0.0989919	-0.0321907	-2.21069
35	3.93231	-0.249117	3.07823	0.203879	2.41366	-0.526263	1.17735	0.517216	-0.868208	1.85375	-2.68143	7.70607	2.73176	-1.16168	0.033907	8.23133	6.22484	1.72631	-2.99443	-5.10518	-4.50392	6.17149	-0.148434	2.9338	-6.91601	-0.337535	0.154131	12.5536	-1.69906	-0.3566	8.13972	-1.79482	-2.83885	3.21643	-4.68894	-2.68572	20.4927	1.1253	1.88168	0.263568	3.71404	1.86759	-3.47535	0.121212	5.3925	-8.67367	0.319708	-0.322312	-2.20801
40	2.65032	-0.291789	2.98678	0.212565	2.38573	-1.21584	1.19712	0.49214	-1.14761	2.6642	-2.41321	9.71674	0.912794	-2.29919	-1.23419	11.1133	6.96783	1.69771	-3.09403	-3.92368	-6.0959	6.82348	-0.183435	2.57316	-8.61922	-0.987999	0.021864	13.6044	-1.8904	-0.150184	9.36315	-1.66236	-3.0327	3.30209	-5.07577	-3.13171	22.1591	1.21748	1.7161	-2.57182	4.23903	1.63344	-4.01088	0.264032	4.31325	-10.6042	0.342104	-0.315853	-2.43162
45	2.2002	-0.605	2.76589	0.201014	2.48057	-2.59687	1.14509	0.468765	-2.28068	3.9094	-2.19699	11.0161	0.612944	-3.20175	-1.93535	13.1105	7.16941	2.03827	-3.98156	-3.33041	-6.77699	7.74514	-0.149915	2.46106	-9.544	-1.52692	-0.035702	15.4756	-1.80177	-1.50088	11.4069	-1.78949	-2.99447	3.79714	-5.29404	-3.32548	23.7741	1.43489	1.99592	-2.64477	4.59542	1.68926	-5.42553	0.352809	4.26841	-13.7891	0.844922	-0.160066	-2.53574
50	2.20095	-0.611488	2.77393	0.227311	2.40223	-3.20937	1.3948	0.448799	-3.05535	4.17253	-1.51875	11.541	0.200934	-2.57685	-1.91402	14.4111	7.52113	2.67813	-4.64801	-3.08226	-7.33356	7.80869	-0.221027	2.28001	-9.20047	-2.28228	-0.249829	16.8986	-1.00789	-2.37096	13.708	-1.25169	-3.17961	4.15099	-5.46077	-4.03334	26.6487	1.52671	2.10421	-2.89869	5.0024	1.94283	-4.88193	0.620408	4.32186	-15.6998	1.82103	-0.13827	-2.68379
55	2.16038	-0.431424	2.84895	0.26452	2.35966	-3.45985	1.64135	0.286692	-3.77659	7.21332	-1.47175	12.1111	0.330794	-2.8528	-6.05458	15.3361	8.18175	2.70877	-5.24513	-3.10939	-8.27562	8.41018	-0.157289	2.15845	-9.35144	-3.87472	-0.416464	18.3098	-0.094834	-3.12007	15.0447	-0.653711	-3.00742	4.40914	-5.77017	-4.42335	28.5967	1.59656	3.09098	-3.18341	4.83555	1.91112	-4.57339	0.756128	4.7694	-16.2145	2.40179	-0.268918	-2.37861
60	2.13596	-0.491488	2.39883	0.223848	2.28295	-4.47323	2.59104	0.110382	-4.61603	6.39427	-1.16791	11.8796	0.844038	-2.55395	-5.87285	17.1985	9.34354	3.66742	-5.96488	-3.46927	-9.57155	9.1583	-0.0907034	2.44115	-9.83279	-5.5026	-0.242516	19.6974	0.271398	-3.96911	15.6128	-0.686309	-2.98958	4.49566	-6.25306	-7.65742	31.2043	1.53668	5.01219	-3.22493	4.92476	0.659802	-4.82114	1.05933	5.63458	-16.8048	2.38547	-0.251719	-2.40084
65	2.12538	-0.578577	1.98651	0.229226	2.2435	-6.4605	3.35649	0.0238306	-5.35328	6.48537	-0.456939	11.8241	-0.112164	-3.33615	-5.94635	19.1157	9.79388	4.35033	-5.486	-3.83595	-10.2595	10.202	-0.170954	2.58138	-9.84906	-6.45099	-0.0579881	20.9758	0.833478	-5.40013	15.8681	-0.301163	-2.43056	4.09871	-6.84281	-10.8538	34.1187	1.69582	5.51874	-3.47086	5.10494	0.81199	-7.12723	1.02736	5.90777	-18.0604	2.54143	-0.326417	-1.46152
70	2.17404	-0.403305	1.88588	0.247772	2.366	-6.70729	3.75552	0.270985	-5.72608	6.83164	-0.218007	11.03	-0.107477	-3.89174	-6.33076	19.9688	10.6209	4.40981	-7.90837	-4.04103	-10.2882	10.5771	-0.133111	2.87481	-10.8542	-7.07599	0.03652	20.9862	1.11709	-7.29007	15.8112	0.0584988	1.1638	3.93441	-7.26033	-12.9256	36.6363	1.88997	6.26048	-3.91569	5.4867	1.32212	-9.06225	1.3494	5.82316	-19.2867	2.21315	-0.264895	-0.65671
75	2.23101	-0.372633	1.67236	0.504693	2.45865	-7.39306	3.81961	0.331203	-6.32245	7.84925	-0.451658	10.462	-0.451741	-3.16193	-7.37967	20.4886	11.4072	4.96184	-10.8841	-3.06802	-10.9077	11.3356	-0.117532	3.45382	-12.6046	-7.70609	-0.12398	21.9426	1.22983	-8.26407	16.2842	-0.0446477	1.82119	3.97562	-8.17213	-13.8213	38.0212	1.95268	7.58813	-7.73675	5.78251	1.33856	-8.43748	1.29363	6.36152	-20.2391	2.11809	-0.186489	-0.806451
80	2.20795	-0.29494	1.19089	0.383469	2.58842	-8.59427	3.72627	0.359317	-6.91824	10.8027	0.289503	9.44733	-1.76072	-2.24559	-8.58571	21.1383	11.7994	5.2778	-12.3644	-2.53443	-10.7996	11.6135	0.030651	4.3691	-15.5078	-8.27232	-0.310624	23.2484	1.19848	-8.81616	16.2084	0.275838	2.71199	4.12806	-8.79143	-14.0337	38.6	2.14913	8.79774	-8.35129	3.77451	2.74167	-7.50714	1.37218	5.24054	-21.5706	1.9556	-0.358915	-0.850007
85	2.23478	-0.298541	0.788969	0.46357	2.50917	-9.10249	3.72526	0.576818	-7.96398	11.0579	0.609482	8.99857	-2.90096	-0.242738	-9.80206	20.7337	12.5741	5.65073	-13.0565	-2.21595	-11.0221	11.4339	-0.189911	5.00263	-17.8443	-8.79655	-0.473503	23.9188	0.93905	-9.11936	16.2019	0.0147599	3.12936	4.1134	-9.07642	-13.6398	38.5548	2.23429	8.67428	-9.03703	3.81213	3.58863	-7.48315	1.30908	4.98719	-22.3948	1.77548	-0.368019	-0.927319
90	2.25961	1.05004e-05	0.68954	0.487757	2.84436	-9.23962	4.19198	0.613042	-8.59127	11.2779	1.32128	5.75943	-3.38832	0.694344	-10.9584	21.8195	13.1212	5.90274	-13.6396	-2.10926	-10.7472	11.3507	-0.170027	5.54313	-19.376	-9.46272	-0.350879	26.7648	0.569731	-9.14044	16.1702	0.395923	3.26726	4.17627	-9.37639	-13.3121	39.325	2.3194	10.1289	-9.67299	4.46715	4.26418	-6.87232	1.70948	5.15273	-24.2789	1.59791	-0.673111	-0.983672
95	2.36851	-0.281141	0.231015	0.456536	2.79738	-9.39002	3.91571	0.605362	-9.84453	11.6365	1.74661	5.20335	-3.6876	1.05177	-13.1719	22.579	13.5599	5.80842	-13.6448	-1.99787	-10.2785	10.6932	0.0636547	5.99284	-20.4271	-10.3523	-0.431113	28.0784	0.143427	-9.6103	16.65	1.1478	3.55026	4.68485	-9.60607	-13.3136	39.5685	2.18817	10.107	-10.2681	3.83423	4.83042	-6.50874	1.53018	5.49519	-25.6911	1.49942	-0.691872	-0.518914
100	2.38327	-0.0262632	-0.247913	0.524147	3.06281	-9.71017	4.6296	0.547077	-10.486	11.8447	2.25955	5.45543	-3.4908	2.18644	-13.9867	23.0477	13.7335	5.88591	-14.0599	-2.06341	-10.0174	10.1029	-0.00952071	6.83928	-20.4704	-10.9597	-0.416968	29.9549	0.237133	-9.87608	17.3126	0.957025	3.65774	5.12593	-9.64301	-13.7508	40.8701	1.99981	10.821	-10.6812	3.72192	5.95106	-6.79395	1.54017	6.72155	-25.5852	1.05454	-0.936052	-0.00884407
105	1.683	0.0616442	-1.19882	0.464244	2.90388	-10.2049	4.95159	0.601152	-11.2111	11.8921	2.11068	5.54068	-3.50804	3.08885	-14.31	23.1015	14.0346	6.31386	-15.6062	-2.33203	-10.6715	9.60592	0.0089522	7.74341	-19.976	-10.8358	-0.59085	31.9434	0.177741	-10.1118	18.9834	1.15833	4.43463	5.48716	-9.64487	-14.0564	41.2473	1.79599	11.1192	-11.2141	3.67998	6.88466	-7.07322	1.17337	6.28082	-25.8643	1.189	-0.941311	0.170133
110	1.64431	0.44928	-1.58911	0.520152	3.17756	-10.3518	5.6867	0.599093	-12.3906	11.888	2.73134	5.59938	-3.85996	3.30288	-14.8844	23.2257	14.2154	6.54917	-16.2534	-3.16263	-10.9507	9.46477	-0.12571	9.43873	-19.8994	-11.0285	-0.449624	32.9287	0.398499	-10.1685	21.5412	1.38224	5.53876	5.90406	-9.8063	-16.1136	41.2473	1.80009	11.9524	-12.2361	2.93204	7.2415	-7.69582	0.950708	6.74336	-27.2295	0.994589	-0.85787	0.476388
115	1.569	0.479968	-2.19823	0.472447	3.35387	-12.1873	6.5369	0.571066	-12.8115	12.0059	2.69308	5.2435	-3.70983	4.13721	-15.7302	22.8526	14.7053	6.92219	-17.2629	-4.27452	-10.7414	9.55309	-0.137337	9.92231	-19.8743	-10.8652	-0.721131	33.278	0.219118	-10.4972	24.765	1.23503	6.34437	6.18587	-9.77025	-17.7131	41.2416	1.70295	12.8368	-13.5502	2.78953	7.13688	-8.27377	1.00788	8.93017	-27.665	0.79716	-0.982206	0.724389
120	1.35448	0.654303	-2.77127	0.531501	3.44201	-13.3151	7.36713	0.589897	-13.3059	11.6311	2.20262	3.80216	-2.70511	4.40585	-16.322	23.8405	14.3897	7.56642	-19.4682	-5.06679	-9.79712	9.73189	-0.110814	10.8012	-20.1279	-11.0489	-1.00594	34.4992	0.523123	-10.8118	26.7272	1.59581	6.90143	6.45197	-9.61685	-19.4815	42.5063	1.60816	14.3838	-15.341	3.02637	8.24896	-8.96772	1.19	9.70116	-28.2088	0.57297	-0.947167	2.14389
125	1.25272	0.700521	-3.31961	0.508779	2.6713	-13.5344	7.10557	0.589568	-13.9697	12.0945	1.65775	3.40257	-2.92299	5.87293	-16.5549	22.8976	14.5408	7.92862	-20.2259	-4.38013	-9.51462	9.79153	-0.0880329	12.6811	-19.9589	-11.3044	-1.21919	35.1713	0.925009	-11.0085	26.4523	1.43864	7.243	6.68258	-10.1529	-20.2558	45.0153	1.56873	15.1136	-15.8252	2.14131	8.53244	-9.59735	1.25462	10.3439	-29.3226	0.451136	-1.25379	2.86637
130	1.28183	1.06418	-3.45036	0.445064	-1.96454	-13.8931	7.09926	0.682767	-14.0692	12.071	1.63628	3.80714	-5.19812	8.77275	-16.3061	22.0709	14.1463	8.29659	-21.4405	-3.74736	-9.09234	10.0338	-0.0841309	13.649	-20.4644	-11.1918	-1.31398	36.7617	0.424731	-11.4578	25.9408	1.28831	7.83425	6.74806	-10.3314	-21.8746	45.4627	1.57154	16.0964	-15.5447	1.59856	9.01476	-9.95357	1.37889	9.58926	-29.2397	0.261516	-1.25825	3.91061
135	1.27686	1.14779	-3.91925	0.462439	-1.6605	-15.5289	7.0938	0.594583	-14.3679	11.9931	1.76365	4.10521	-6.75225	11.3082	-16.1731	21.3274	13.5675	8.48737	-21.7848	-3.6782	-10.9908	10.2528	-0.0574591	14.6228	-20.0353	-12.2954	-1.52751	37.7443	-0.318835	-11.4629	25.7364	1.31024	8.54635	6.84096	-11.0616	-22.9015	46.9913	1.57844	16.5351	-15.7235	1.32939	9.64713	-10.3343	1.70836	9.60874	-30.4281	0.636413	-1.22482	3.92508
140	1.20136	0.990372	-4.30436	0.468976	-1.43147	-16.456	7.18693	0.620849	-15.0076	12.0001	0.25037	4.75956	-5.52118	12.1443	-14.1986	20.3588	13.1164	8.42901	-21.8153	-3.59111	-16.1453	10.6626	-0.130615	16.2252	-20.1804	-12.5761	-1.48222	40.4729	-0.557325	-11.4976	25.298	1.5038	9.10856	7.11107	-11.4291	-23.8766	48.8804	1.51278	16.9068	-16.7584	1.14476	10.2945	-11.1254	3.11842	9.77126	-31.999	0.512569	-1.1299	3.95841
145	1.2193	1.03408	-4.32941	0.389858	-1.10118	-16.5454	6.97979	0.563547	-15.379	11.9486	-0.936498	3.82603	-3.95693	14.0594	-13.8854	19.7903	12.8746	8.75828	-23.4145	-3.58497	-16.7958	10.6825	-0.105644	16.9654	-20.4668	-12.938	-1.29813	40.8761	-1.32759	-11.4059	25.4158	1.23347	9.72595	7.17934	-11.949	-24.6484	49.8614	1.55114	17.346	-18.0639	0.566882	10.6322	-11.7581	3.11524	10.1148	-32.1934	1.50154	-1.18718	5.0658
150	1.17534	1.01487	-4.61162	0.446654	-1.1532	-17.0936	6.31226	0.64336	-16.2023	11.9557	-2.00905	4.00882	-2.8643	14.6014	-12.3257	19.3981	10.7489	8.82905	-23.7668	-3.59026	-19.0133	10.9364	-0.140518	18.2356	-20.8476	-13.4486	-1.34417	41.2416	-2.13046	-12.3626	26.3876	0.991199	10.7835	7.34991	-12.2218	-25.2545	50.9079	1.53599	17.6288	-17.9536	-0.0703446	11.3582	-12.3702	3.2277	10.0793	-32.1378	2.24432	-1.2268	7.50897
155	1.18719	1.34213	-5.05051	0.464114	-1.11391	-17.2634	6.05173	0.617731	-16.8671	12.0166	-1.54444	2.96012	-1.42722	15.4148	-12.2604	19.3434	9.69983	8.86706	-24.0656	-3.44256	-19.6981	10.7925	-0.06879	20.7736	-21.4673	-13.8878	-1.80445	41.4135	-3.33865	-12.9004	27.6933	0.83403	12.0942	7.72837	-12.0519	-26.3444	50.8937	1.50796	17.6834	-17.9457	-1.4501	11.6757	-12.9541	3.27479	10.757	-33.6058	2.57134	-1.21814	8.84409
160	1.18915	1.89007	-6.02275	0.480352	-1.18489	-17.3864	6.18819	0.61432	-17.3162	12.0514	-2.38	2.60733	-0.609766	18.0553	-12.6092	18.7589	8.54308	8.89583	-24.7152	-3.32221	-20.9557	10.1074	-0.0832592	22.6131	-21.7838	-14.4946	-2.11024	41.7945	-4.35915	-13.3486	28.7879	0.544451	12.6035	8.09595	-12.5986	-27.0436	51.2304	1.55392	18.0478	-17.6271	-3.47965	12.1973	-13.0886	3.29957	11.2528	-33.9833	3.1239	-1.10974	9.16099
165	1.18097	2.4498	-6.64751	0.414583	-1.14043	-17.5995	6.39897	0.64485		12.0783	-2.11392	2.42628	-2.13804	19.6141	-12.759	17.0344	7.24951	9.506	-24.9827	-3.47924	-23.8622	9.73092	-0.0857704		-22.1713	-15.3924	-2.45676	42.566	-4.68426	-14.0286	28.9471	-0.418243	13.122	7.86547	-13.7954		51.5893	1.51218	18.256	-25.1357	-3.99175	13.8265	-13.4532	3.27036	11.2589	-34.7573	3.50675	-1.16522	9.17811
170	1.22866	2.82054	-7.09736	0.403667	-1.01712	-17.6954	6.73245	0.650951		12.0627	-2.25432	2.71608	-4.03922	20.6221	-12.8297	16.7667	6.16723	9.66511	-25.8583	-3.63485	-23.884	9.94354	-0.0981123		-22.5483	-16.1329	-2.92485	43.2389	-5.3277	-14.2729	29.3201	-1.70583	13.8467	7.71327	-14.3675		51.5101	1.55294	18.4836	-25.1963	-4.34721	16.7794	-13.7688	3.30636	12.098	-34.5709		-1.59872	6.32925
175	1.23002	3.39341	-6.98502	0.420175	-0.799417	-17.6825	6.74584	0.682012		11.9953	-3.13935	2.94445	-4.62741	21.3158	-12.667	15.7773	5.35615	9.79652	-26.6572	-3.58144	-24.1382	9.66309	-0.105942		-23.1109	-17.0426	-3.70524	43.9159	-5.5158	-14.7114	29.577	-2.44974	14.2496	7.76199	-14.5661		51.7255	1.51962	18.5851	-25.2146	-4.69209	16.2928	-14.5241	3.37097	12.0287	-36.4845		-1.59084	8.16565
180	1.15838	4.03284	-6.66988	0.460515	-1.17672	-17.6793	6.37234	0.611974		12.017	-7.11073	3.49096	-5.19389	22.1926	-12.8725	16.1288	3.58616	9.9201	-27.1494	-3.64074	-25.1009	9.60936	-0.156433		-23.4116	-18.0036	-8.04715	45.2003	-6.95029	-15.9705	29.7386	-2.88026	15.1953	8.77658	-14.5969		51.7118	1.55265	18.6388	-26.0614	-5.54364	16.5088	-16.1331	3.19892	12.0192	-37.8583		-1.62176	9.25892
185	1.35031	4.62045	-6.70594	0.420165	-1.37774	-16.5885	6.41974	0.681459		12.0023	-7.3613	4.39493	-6.98846	23.1822	-12.7852	15.9273	2.37818	10.5117	-27.9407	-3.7072	-25.0952	9.29971	-0.12354		-23.5504	-18.6869	-8.32379	46.3841	-9.13283	-16.7332	29.6374	-4.12851	16.9408	9.26799	-14.9934		51.9132	1.53616	19.1063	-26.7579	-5.93998	18.2154	-17.6502	3.34399	12.3522	-39.1918		-1.93954	9.83264
190	1.26188	4.30649	-7.41294	0.370616	-1.93638	-14.5194	6.32884	0.640531		12.05	-7.78607	5.36273	-9.09449	23.3594	-12.7056	16.1822	1.41504	11.446	-28.4221	-3.39917	-25.8133	9.00521	-0.149792		-23.4972	-20.0399	-8.68469	46.6739	-11.8853	-17.9625	29.5161		17.0057	10.066	-14.9004		51.781	1.55331	19.3511	-27.9278	-6.34071	19.2202	-18.4103	3.35425	12.7911	-39.9511		-1.73329	9.99601
195	1.18051	3.24198	-7.76886	0.466276	-2.37861	-14.2673	6.16731	0.631622		11.9113	-8.45907	5.92345	-9.38929	23.5561	-12.5563	15.9464	0.428985	12.1738	-28.8191	-3.35911	-26.6889	8.81657	-0.140938		-23.3913	-20.9156	-8.29627	46.7031	-13.3248	-18.6742	30.5467		17.5876	10.0727	-14.885		51.6118	1.52712	19.4483	-30.7022	-7.00152	20.4987	-19.6642	3.25435	12.7906	-40.6102		-1.39694	10.1594
200	1.05415	2.68626	-8.15047	0.500223	-2.74814	-14.8448	6.31642	0.627463		11.9214	-9.89705	6.09639	-10.3629	23.9749	-12.58	16.0135	-0.706236	13.3154	-28.4662	-3.46549	-27.3443	8.69451	-0.103756		-23.4142	-19.1328	-7.55	48.4082	-14.0189	-19.5165	30.0934		17.9528	10.0734	-15.4765		51.7225	1.55075	19.6716	-31.2865	-7.63008	20.9951	-19.4373	3.2543	12.7224	-41.1403		-1.09756	10.8562
205	0.888966	2.36082	-8.8096	0.36803	-2.57393	-14.8449	6.29327	0.635835		11.8189	-11.1867	6.63129	-11.3515	24.5918	-12.2617	15.1684	-1.43633	12.1385	-28.3384	-3.4632	-27.9184	8.61801	-0.196905		-23.4412	-18.5869	-6.86313	48.0743	-15.3072	-20.1962	29.2619		17.9757	10.087	-15.581		51.7768	1.4986	19.8865	-31.6401	-8.13026	21.3462	-18.1015	3.32398	12.6438	-41.9393		-1.02327	11.8028
210	1.04286	1.98847	-9.37001	0.462302	-2.60003	-15.1432	6.47725	0.627356		11.7436	-12.6482	6.96644	-11.9603	25.1516	-17.8418	14.9477	-1.91565	12.8004	-28.4852	-3.28403	-28.0484	8.3442	-0.178819		-23.4414	-18.6722	-6.62168	48.5883	-16.3351	-20.8936	29.4647		18.1827	9.8672	-15.5667		52.5296	1.34813	19.9094	-32.225	-8.56665	21.2633	-17.4673	3.25885	12.4461	-42.8629		-0.469169	11.7368
215	0.883569	1.84267	-10.3212	0.398016	-2.51886	-15.4056	5.52909	0.668905		11.8355	-15.7419	7.46759	-12.8738	25.2439	-17.3566	16.2617	-2.53044	13.1202	-28.4239	-3.36558	-28.2756	7.16001	-0.16413		-23.638	-18.3175	-5.94501	48.9716	-16.9585	-22.2029	29.8098		18.2058	11.0992	-15.383		53.7323	1.55984	20.0063	-32.2782	-9.5053	21.9828	-17.0203	3.296	12.5802	-43.1284		-0.489428	7.68129
220	-3.32983	1.47102	-13.908	0.411855	-2.39459	-15.9035	5.52703	0.621712		11.8992	-16.4541	8.35187	-14.8795	26.2297	-17.2261	18.4327	-2.92	12.9552	-28.5191	-3.40889	-28.4692	6.97709	-0.28904		-23.7535	-20.5718	-5.65502	48.999	-18.0103	-22.8412	30.0741		18.0668	10.6434	-15.6265		53.5017	1.46709	19.793	-37.4665	-10.0484	21.9824	-16.9971	3.28005	12.7888	-44.5387		-0.376741	7.43029
225	-3.96976	0.860131	-14.8515	0.46489	-2.69386	-17.1428	5.44896	0.607194		11.8819	-17.9546	9.43233	-16.3334	26.7137	-17.1563	19.8036	-3.13124	13.3922	-28.4743	-3.36504	-28.8554	6.65871	-0.219896		-23.7831	-21.6195	-5.09423	48.7614	-18.7925	-23.8148	30.3507			10.987	-15.8835			1.11848	19.9015	-37.4053	-10.471	22.0062	-17.5603	3.20747	12.875	-44.6798		0.163753	8.11408
230	-4.24243	0.42866	-15.9881	0.438025	-3.00551	-18.4003	5.5228	0.60357		11.7836	-18.8392	10.176	-17.2681	26.8131	-17.1187	21.6948	-3.42556	14.31	-24.4509	-3.29108	-29.6127	6.4048	-0.247438		-24.7407	-21.5288	-5.08952	48.5929	-19.278	-24.4738	30.4074			11.539				1.7667	20.1049	-36.8356	-11.1804	22.0451	-18.7043	3.19912	13.0561	-45.5222		0.237529	8.61636
235	-3.63039	0.73106	-16.2912	0.464085	-2.83419	-18.3768	6.30155	0.67409		11.9285	-19.719	10.2921	-18.2716	27.0236	-17.4507	23.2093	-3.72213	14.9158	-24.0121	-3.3103	-29.5655	6.20619	-0.166511			-22.484	-4.66718	48.5958	-19.3004	-25.0543	30.3189			12.2022				1.22561	20.8356	-36.5145	-11.6251	22.0742	-18.346	3.29603	13.0756	-46.4574		0.0103522	8.63218
240	-3.42133	0.936817	-16.6517	0.440921	-2.65961	-18.4489	6.51161	0.621901		8.92135	-21.4594	11.0777	-19.8224	27.507	-17.1733	24.2353	-4.06705	15.3078	-23.7201	-3.29825	-29.5381	5.87013	-0.269554			-21.9498	-4.16728	48.2456	-19.5354	-25.3444	29.9548			12.8895				1.20683	21.3032	-36.2191	-11.8326	22.0424	-17.6254	3.44713	13.0826	-46.5693		0.143195	7.41945
245	-4.36583	0.7809	-17.4851	0.473376	-3.00704	-19.3225	6.3512	0.614851		9.96992	-22.5543	11.7478	-21.2543	27.7307	-16.8415	25.8605	-5.16689	15.404	-24.3298	-3.34892	-29.6272	5.91525	-0.276839			-21.3673	-3.60704	47.7958	-20.5922	-25.7454	29.5931			12.8675				1.27286	21.3215	-36.2765	-12.3739	22.065	-17.3554	3.33397	13.0552	-47.2534		0.105801	6.48699
250	-4.21934	0.81699	-17.7803	0.459	-2.85905	-20.1002	6.4528	0.615923		11.7466	-23.9053	12.4096	-22.4336	27.0287	-15.8293	27.4585	-6.2987	15.7073	-23.5393	-3.45464	-29.2157	5.90962	-0.165995			-21.3935	-3.25715	47.2039	-21.7935	-26.3534	29.5156			12.9793				1.34322	21.5606	-36.2464	-13.0075	22.1348	-17.1896	3.27931	13.2021	-46.9876		0.130464	6.4548
255	-4.76377	1.09968	-17.9661	0.420507	-2.67127	-20.7246	6.53885	0.640764		12.3368	-24.715	12.4787	-23.193		-15.6087	28.5317	-6.63969	15.7104	-21.9217	-3.53907	-29.2394	6.02244	-0.323463			-20.7417	-2.75452	46.6432	-23.2696	-26.7215	30.2309			13.1663				1.26989	21.6919	-36.2123	-14.0576	22.0618	-16.4841	3.2317	13.1609	-46.8161		0.00924432	6.45467
260	-13.6267	0.986237	-18.5716	0.380855	-2.80677	-21.1966	6.57694	0.606938		12.6963	-25.1115	12.7356	-24.3472		-16.0537		-7.33444	16.4854	-19.3001	-3.71386	-30.7849	6.13019	-0.242287			-17.3757	-3.08622	46.5637	-24.1379	-27.29	31.6861			13.6065				1.20262	21.5945	-36.7065	-6.42006	22.058	-18.5305	3.21161	13.4328	-46.1128		0.0841023	6.21046
265	-13.1669	0.542549	-18.9353	0.452799	-3.08112	-21.3823	6.67011	0.605122		13.3679	-25.0822	13.0627	-25.3479		-17.0046		-8.93766	19.1879	-18.6422	-3.40851	-30.9274	6.30962	-0.268193			-16.7242	-3.56369	45.9213	-24.4767	-27.9566	33.1353			14.1502				1.06003	22.2153	-36.5407	-6.50983	22.1086	-17.8046	3.21057	13.945	-44.7393		0.0918669	5.77487
270	-11.5479	0.82173	-19.3342	0.391539	-3.28799	-21.561	6.74797	0.620579		13.6123	-24.9386	13.3398	-26.4935		-17.9631		-10.0047	19.2722	-18.9124	-3.52113	-33.0058	6.47299	-0.14539			-15.8779	-3.60669	45.7288	-24.7314	-28.2783				14.4767				1.06676	22.5901	-36.6373	-6.5333	22.1432	-17.4645	3.22586	14.2009	-43.8338		-1.30031	5.92611
275	-9.32536	1.61279	-19.7182	0.436604	-3.42013	-21.6472	6.78179	0.578846		13.8	-25.1179	14.0131	-28.4779		-20.0598		-10.8773	19.1126	-20.2288	-3.43385	-33.5288	6.39153	-0.231849			-14.9218	-3.82325	45.6133	-25.103	-28.3282				14.2553				0.804165	22.6683	-36.3612	-6.56329	22.1119	-16.9922	3.14188	14.4743	-44.585		-1.83559	5.1241
280	-7.93083	1.74281	-20.392	0.462726	-3.72541	-21.9868	6.79534	0.615573		13.9998	-25.7721	14.6527	-29.429		-20.8192		-11.9768	11.5994	-20.4295	-3.39223	-35.0314	6.82469	-0.293108			-13.9652	-3.91962	41.0819	-25.4758	-29.2549				14.5775				0.828194	23.0228	-36.4587	-6.5177	22.0678	-17.7047	3.21324	14.0855	-44.051		-1.63092	5.32165
285	-7.39923	1.37329	-21.1174	0.4122	-3.97937	-22.4955	6.9115	0.589216		13.9225	-25.7647	15.0452	-30.4813		-21.6449		-13.0076	11.6283	-19.3789	-3.38695	-35.7185	7.26596	-0.29079			-13.6052	-3.52408	41.602	-25.5931	-29.5826								0.814249	23.4032	-36.6239	-6.56317	22.0592	-17.5202	3.19987	14.8029	-43.8083		-1.60236	5.10363
290	-6.69477	1.43531	-21.453	0.410804	-3.93105	-22.5222	6.536	0.632344		14.025	-26.1938	15.6336	-32.4247				-13.7517	11.8078	-17.7411	-3.38559	-37.0972	7.98998	-0.26282			-12.3587	-3.48336		-25.1964	-30.2136								0.892014	24.1651	-36.4088	-6.58666	22.0568	-16.5297	3.23836	15.3499	-43.8987		-1.57184	5.19379
295	-6.31524	1.357	-21.648	0.334984	-3.95851	-22.5598	5.70437	0.357191		18.1058	-24.2696	15.633	-34.6481				-14.5053	11.9954	-17.0903	-3.60228	-38.0457	8.32123	-0.299246			-11.5504	-3.53768		-25.0559	-30.8639								0.895403	24.7905	-35.9795	-6.55988	22.1207	-16.2868	3.28336	14.3853	-44.2006		-1.77104	4.00211
300	-6.36914	1.3925	-22.5029	0.395408	-4.54244	-23.6539	5.66864	0.520843		21.6578	-22.7834		-35.3722				-14.9505	12.3393	-16.1598	-3.42418	-39.5207	8.77593	-0.277106			-10.8722	-3.32728		-24.9977	-31.2404								0.788317	25.3914	-35.604	-6.60244	22.1409	-16.1802	3.20891	10.2114	-44.5213		-1.57187	3.67334
305	-6.43916	1.00216	-23.242	0.416551	-4.36678	-24.1713	5.69236	0.602971		23.2763	-22.0824		-36.4619				-15.6344	12.6911	-15.1995	-3.41689	-40.1387	9.3422	-0.247874			-9.50552	-3.05732		-24.8923	-31.5587								0.678498	25.9001	-35.3696	-6.66702	22.0987	-17.5481	3.1336	10.6766	-45.193		-1.44623	3.85738
310	-6.41398	-3.03734	-23.8174	0.485648	-4.66535	-26.4118	5.67566	0.643453		25.2804	-21.7862		-36.9753				-16.4439	13.0471	-15.117	-3.31609	-40.8229	10.2429	2.52817			-8.81068	-3.10361		-24.8874	-31.8325								0.17999	26.334	-35.1764	-6.81337	22.0627	-17.289	3.22364	11.5656	-45.623		1.14291	2.96688
315	-5.70924	-3.36597	-24.5546	0.423632	-4.78865	-26.6147	5.66909	0.582294		26.1784	-21.0699		-37.4074				-17.5877	13.3904	-14.4824	-3.33638	-41.3087	10.6094	2.32722			-8.86665	-3.89064		-24.8957	-31.831								0.251161	27.4607	-34.9543	-6.76981	22.1098	-16.7083	3.14203	11.5005	-46.8056		0.289922	0.91562
320	-4.5306	-3.17215	-24.8596	0.366072	-4.81016	-26.6221	5.69168	0.553467		28.2184	-20.1723		-37.568				-18.5698	14.6683	-13.9061	-3.245	-42.3067	11.3539	2.22623			-8.69628	-2.86032		-24.9704	-31.8702								-0.31713	28.6126	-35.8265	-6.71254	22.0989	-16.1036	3.13711	11.5763	-47.9271		-0.00331442	0.3401
325	-3.8082	-2.98452	-25.1589	0.467528	-4.82756	-26.7246	5.68285	0.633547		30.1298	-20.0181		-37.8629				-19.2861	15.9803	-13.2669	-3.35463	-42.847	11.8838	2.01681			-8.60795	-1.44945		-25.287	-31.7843								-0.736802	29.0029	-35.8128	-6.752	22.0408	-16.3983	3.25824	11.0327	-48.9959		0.0304603	-3.77534
330	-3.46205	-2.7853	-25.5626	0.492489	-4.6771	-27.082	5.67723	0.516028		31.4908	-20.9596		-38.0134				-20.138	16.6379	-12.8698	-3.28427	-43.4822	12.2713	1.8997			-8.53086	-1.13461		-25.3108	-31.7661								-0.451739	29.6725	-36.1027	-6.80201	22.0923	-16.4704	3.90849	15.0459	-49.0346		-0.652866	-3.78081
335	-2.97397	-2.39196	-25.8047	-0.536991	-4.19993	-27.4982	5.69034	0.475087		32.1851	-20.3262		-37.8332				-20.4584	17.2097	-12.6564	-3.40469	-43.9703	12.2297	1.92952			-8.15812	0.324574		-25.3615	-31.7744								0.576999	30.2446	-36.3037	-6.78683	22.1022	-16.4209	4.43148	15.0383	-49.2515		-1.6369	-3.99961
340	-3.063	-2.24195	-26.0833	-0.761333	-3.92026	-29.9107	5.71122	0.470642		31.1697	-20.2181		-37.2107				-20.8166	17.5522	-12.3393	-3.64581	-44.4388	12.6999	1.99333			-7.8686	0.79173		-25.3654	-31.7923								0.700783	30.3036	-36.6837	-6.78123	22.0903	-16.4672	3.49723	15.0675			-1.88516	-6.18598
345	-3.09025	-2.37705	-26.3719	0.790939	-3.70475	-32.6675	5.75138	0.53548		31.0612	-19.8109		-36.8386				-21.6095	18.2566	-10.9908	-3.65319	-44.4955	12.9461	1.88721			-6.06281	1.16173		-25.3537	-38.9898								0.898354	30.4701	-36.3612	-6.79601	22.9819	-16.4823	2.85121	15.1643			-1.6226	-6.98465
350	-3.42015	-2.47755	-26.6982	2.14159	-3.64764	-33.1733	5.74496	0.584446		31.3703	-20.5248		-35.1353				-22.5624	19.2221	-10.5964	-3.64125	-44.6943	13.5484	1.7227			-5.29392	1.5013		-25.1276	-38.9899								0.690202	30.8109	-36.0396	-6.81313	23.613	-16.4541	1.76718	15.1077			-1.35171	-7.16025
355	-3.71746	-2.16191	-26.6603	-0.302787	-3.26383	-32.9273	5.77089	0.494906		29.991	-20.1772		-33.7649				-23.0618	20.1228	-9.41458	-3.65627	-45.1203	14.862	1.6267			-4.01844	1.63719		-25.1621	-40.2605								0.756588	30.992	-35.3849	-6.77231	28.1736	-16.5693	2.06986	15.167			-1.13887	-9.2173
360	-3.96384	-2.25895	-26.8962	-1.11521	-2.97527	-32.5218	5.77681	0.480523		28.7514	-20.3717		-32.325				-23.4268	20.8642	-9.09094	-3.68367	-45.4766	15.9006	1.82106			-2.68912	1.63149		-25.154	-40.1721								0.443885	31.15	-34.8135	-6.77822	27.1131	-16.4982	2.62382	15.1481			-1.42358
365	-4.10485	-2.48382	-26.9182	-0.569795	-2.04719	-32.8103	5.69041	0.364049		27.741	-21.2573		-31.2213				-23.8619	21.8484	-9.16516	-3.72379	-46.0412	16.515	2.2671			-1.41419	1.69522		-25.0426	-39.7379								0.70288	32.1976	-34.4215	-6.77603	26.4715	-16.5012	3.15012	15.1235			-1.48651
370	-7.7083	-3.13347	-27.2832	1.24009	-2.62692	-33.5919	5.76276	0.179751		26.7163	-20.5725						-25.0819	23.0061	-9.40368	-3.62996	-46.6599	17.1809	2.79339			-0.756104	1.73343		-24.5953	-39.6692								1.57375	32.1272	-34.5306	-6.78578	25.3157	-16.4775	3.84057	15.1966			-1.37556
375	-8.19966	-3.52699	-27.03	2.1401	-3.26046	-34.1731	5.76853	0.321484		25.1944	-21.0188						-26.1039	23.6795	-10.0772	-3.72047	-47.4228	17.738	3.51814			-0.115348	1.8893		-20.8689	-39.7552								2.494	32.3188	-34.6434	-6.74158	24.241	-16.4712	4.82003	15.35			-1.85802
380	-9.5617	-3.5096	-26.899	3.67472	-3.96358	-34.794	5.71645	0.716678		23.3638	-20.5916						-29.0746	24.6756	-10.0087	-3.65174	-47.9819	17.8531	4.73245			0.572424	0.455856		-21.629	-39.8061								1.27532	33.3751	-34.7609	-6.75322	22.3639	-16.4882	5.29086	15.3776			-3.19725
385	-11.6917	-3.82111	-27.1409	5.43006	-4.7065	-36.1849	5.34769	0.671119		22.8748	-20.989						-28.9655	25.0462	-10.233	-3.65612	-50.2224	18.7802	5.70872			1.49721	0.326809		-22.2668									1.57728	34.297	-35.0382	-6.73445	21.9221	-16.466	6.73563	15.3591			-5.07449
390	-14.2384	-4.00609	-27.1987	7.97371	-5.56587	-36.1486	5.26653	0.639977		22.5634	-22.2279						-29.1605	25.8861	-8.82938	-3.32345	-50.6269	18.7757	6.06064			2.12114	0.0885377		-22.5955									1.48307	34.9888	-35.1484	-6.75681	21.4888	-16.4788	7.31715	15.3507			-6.31761
395	-15.761	-4.12638	-27.406	9.87501	-6.78527	-36.7141	5.392	0.600117		22.4859	-22.3051						-29.557	25.9324	-8.46551	-3.28926	-51.2027	19.0695	6.55075			2.68444	-0.177632		-23.2259									1.50015	34.7024	-35.0562	-6.74723	20.034	-16.463	7.11726	15.4071			-6.48277
400	-17.1625	-4.42695	-27.3602	11.1888	-7.83625	-37.1623	5.51087	0.561868		22.9862	-22.1284						-29.4404	26.6452	-8.16678	-3.25147	-51.5193	19.9884	6.76971			2.98644	-0.326628		-23.6613									1.52502	33.4904	-35.0212	-6.70793	18.6493	-16.4824	7.38399	15.3339			-5.96103
405	-17.8499	-4.44813	-27.3002	13.3348	-9.16107	-38.1605	5.40458	0.565427		28.8537	-22.071						-28.5266	26.8609	-8.49203	-3.31351	-51.5074	20.6386	6.81947			3.13787	-0.368756		-24.0776									1.52343	33.8928	-35.0064	-6.70807	17.7655	-16.4354	6.9194	15.3557			-7.33397
410	-19.1649	-4.62929	-27.7147	14.5954	-10.9729	-38.419	5.3112	0.74626		29.6607	-22.0743						-28.541	26.9905	-8.38267	-3.26207	-49.4725	20.7482	7.18994			4.55852	-0.233998		-25.0814									1.51853	34.5732	-35.0899	-6.80592	16.6944	-16.454	6.64188	15.3489			-9.30055
415	-22.9874	-4.3436	-28.134	16.1778	-12.9192	-38.3796	5.31753	0.454244		29.8161	-22.1114						-28.6027	27.0065	-8.06975	-3.2628	-50.1664	21.0792	7.4188			5.07374	-0.0979751		-24.9387									1.46863	35.2272	-35.0471	-6.74531	16.1454	-16.4642	6.92458	15.3272			-9.35615
420	-22.7808	-4.13099	-28.7088	17.888	-14.3258	-38.1593	5.26553	0.343515		30.1906	-21.7556						-28.4927	27.5019	-7.72278	-3.31861	-50.4871	21.3784	7.38606			6.57898	-0.566664		-24.9233									1.45208	35.5131	-35.1003	-6.75547	13.1623	-16.4905	6.05827	15.341			-9.59257
425	-21.8487	-4.03775	-29.2582	20.5149	-15.8911	-38.3636	5.2628	0.0317391		30.512	-21.7954						-28.4589	27.9394	-7.71291	-3.32044	-51.0931	21.7132	7.31148			8.2151	-1.27578											1.49224	35.8008	-34.9788	-6.76704	12.5423	-16.4725	5.33687	15.3994			-9.49478
430	-21.7274	-3.96273	-29.1377	22.7816	-17.5328	-38.4144	5.26917	0.206097		30.6274	-21.5016						-27.5435	29.8593	-7.77921	-3.44811	-51.486	21.738	7.70553			12.8493	-2.54983											1.5475	36.7785	-34.7531	-6.71574	12.026	-16.4389	4.26367	15.3574			-9.66038
435	-21.1144	-3.70312	-28.8773	23.6555	-18.6034	-38.5709	5.60147	0.370025		31.1614	-21.442						-27.565	30.5323	-7.13891	-3.24624	-51.8519	22.0624	7.78395			12.6157	-2.53881											1.54691	38.4413	-34.7321	-6.74424	11.3918	-16.4774	4.01018	15.3871			-9.5237
440	-20.3685	-3.29078	-28.9612	24.5209	-19.2318	-38.0613	5.77402	0.38629		31.4664	-20.804						-27.6119	31.1575	-7.15735	-3.36367	-52.2534	22.6005	8.64265			12.579	-2.49556											1.53	39.29	-34.3672	-6.68792	10.3216	-16.475	4.06059	15.3476			-9.59171
445	-20.4599	-3.10441	-29.2588	25.295	-20.8314	-36.6422	5.80607	0.470712		31.545	-20.4924						-27.584	31.4512	-6.83919	-3.04342	-52.8012	22.6762	9.64538			12.262	-2.65937											1.40441	39.4796	-34.171	-6.54697	9.28512	-16.4598	3.48931	15.4418			-10.0345
450	-20.6853	-2.56823	-29.336	25.6601	-21.3685	-35.3716	5.73593	0.472708		31.8938	-20.1513						-27.2833	31.4987	-6.97001	-3.12561	-54.1715	23.0003	10.2421			12.243	-2.77722											1.40151	39.8114	-33.9444	-6.52816	7.57975	-16.4438	2.91452	14.2932			-10.3122
455	-21.1957	-2.05739	-29.6097	25.7195	-21.4849	-33.5687	5.37621	0.658863		33.4597	-19.9394						-27.7778	32.1483	-7.62013	-3.13099	-54.722	23.2205	11.2389			12.724	-3.65338											1.49132	40.3104	-33.2112	-6.5851	5.00054	-16.4617	2.8536	12.9517			-10.945
460	-21.3549	-1.66558	-30.2501	25.1956	-22.05	-31.9862	5.88799	0.670149		33.9571	-19.5516						-27.8931	33.1301	-7.79686	-3.14417	-55.819	23.6084	12.0547			14.0453	-3.89947											1.49413	41.1842	-32.8299	-6.56568	2.72485	-16.3765	2.62952	12.7121			-10.9709
465	-21.2066	-1.03679	-30.6157	24.7335	-22.3901	-35.8549	6.19857	0.665857		34.691	-18.9193						-27.6225	35.0536	-8.09319	-3.04197	-56.0948	23.9379	12.9725			15.0052	-4.12332											1.6483	42.0104	-32.6477	-6.28138	-0.216309	-16.4459	1.50557	12.7245			-10.8794
470	-20.589	-0.462887	-30.8822	24.7833	-22.2826	-35.8774	5.64411	0.680982		34.7594	-19.3321						-27.166	36.5684	-8.35666	-3.04231	-56.3999	25.1749	13.4824			15.6863	-4.39825											2.00191	42.4457	-32.0479	-5.94268	-1.66448	-15.8981	0.921202	12.6501			-10.8333
475	-20.5976	-0.49882	-31.1864	24.4217	-23.0608	-35.8966	5.36793	0.580001		34.9774	-18.3149						-26.9921	37.3007	-8.54104	-3.02829		26.4795	13.8539			15.91	-9.73543											1.74352	42.5287	-32.0386	-5.97199	-3.79355	-16.377	0.137235	12.9782			-10.7936
480	-20.5117	-0.333149	-31.0672	24.4466	-23.7284	-36.1853	5.35382	0.61899		35.2141	-16.8518						-27.0666	38.3106	-9.23626	-3.06675		26.8154	14.911			15.9958	-9.76668											1.61965	43.1558	-31.5534	-5.68563	-3.72483	-16.4633	0.140752	12.4534			-10.7318
485	-20.8525	-0.427491	-30.97	24.1962	-24.1883	-36.4784	5.28179	0.631893		35.9167	-14.9585						-25.9436	40.1512	-10.3939	-3.82808		27.5407	15.5162			16.0917	-9.73586											1.61301	43.5844	-31.522	-5.68348	-3.51792	-16.3132	-0.587566	12.2607			-10.4736
490	-21.098		-31.0289	24.1305	-24.1304	-36.4356	5.3151	0.613285		36.8477	-14.9593						-25.0362	41.1172	-11.1154	-2.9207		28.4672	17.5385			16.2729	-9.98714											1.80653	44.1678	-30.9871	-6.01964	-2.28628	-16.3277	-0.820961	12.1312			-10.476
495	-21.2695		-31.0367	24.2366	-24.5153	-36.3546	5.28603	0.517117		37.6132	-15.0828						-23.4043	41.5085	-10.679	-2.44655		28.5007	18.2496			16.7141	-10.1305											1.77065		-30.5466	-6.2819	-1.79901	-16.3746	-1.70379	11.7519			-9.79127
500	-21.2849		-30.8703	24.8464	-24.9102	-36.5	5.40046	0.678157		38.4465	-15.015						-21.2347	41.852		-3.10942		29.1038	18.4512			17.683	-10.263											1.70521		-30.1149	-5.81692	-1.56851	-16.5142	-2.67602	12.2428			-8.52072
505	-20.8383		-30.5466	25.775	-25.0356	-36.7889	5.20773	0.583945		38.9825	-15.479						-21.134	42.4225		-4.00767		29.457	18.3417			18.5975	-10.349											1.47151		-28.9339	-4.81243	-1.99655	-17.0045	-4.48437	14.496			-7.49174
510	-20.7429		-30.0177	26.7403	-25.3943	-36.8572	5.06685	0.662221		39.1079	-16.8409						-20.6354	43.7038		-5.14817		30.4028	18.1267			18.9737	-10.7176											1.01512		-28.6117	-4.18507	-2.13627	-16.9449	-5.89442	13.4556			-5.64086
515	-20.4879		-30.1942	27.955	-26.0453	-36.4935	5.15589	0.70729		39.8684	-18.3473						-19.5926	45.6912		-6.68616		32.0279	18.1266			19.7358	-10.948											0.768749		-28.4636	-0.761413	-2.23441	-16.7448	-6.80729	13.1227			-1.67096
520	-20.368		-30.0121	28.6439	-27.1912	-35.9129	4.78312	0.792658		40.0419	-19.5695						-18.8002	47.3087		-5.17517		33.9487	17.9196			20.0521												0.279429		-28.1591	-0.119715	-2.19085	-16.7234	-7.69115	12.9498			-0.506455
525	-20.3517		-30.2696	28.4957	-27.1458	-35.449	4.61605	2.1814		39.9136	-20.3025						-17.2748	50.513		-5.37073		34.9082	17.6753			20.0289												0.0496897		-27.6252	0.117492	-2.41278	-16.7257	-8.52058	12.7511			0.0532208
530	-20.2294		-30.2433	27.7661	-27.8557	-35.407	5.05046	4.09266		39.8958	-21.5003						-15.6817	51.2031		-5.56885		35.5493	17.2807			20.0499												0.603825		-27.1903	0.623098	-2.67461		-9.45341	12.896			1.48456
535	-20.364		-30.1628	27.7765	-28.4335	-35.3203	4.94126	5.45654		39.0906	-22.2911						-13.941	53.0923		-5.74529		35.8908	17.1438			21.7047												1.01971		-26.6393	0.73923	-2.19519		-9.96758	13.0987			3.37028
540	-20.4542		-30.1458	27.6845	-28.577	-35.2875	3.91776	8.01525		38.3288	-23.1734						-12.6836	55.2773		-6.43965		41.0121	16.8893			23.1133												1.20116		-26.8131	0.488117	-1.86481		-10.2174	13.2632			3.37524
545	-20.557		-30.2345	27.9722	-28.565	-34.6992	1.98188	10.2313		37.648	-23.8579						-11.3821	57.0137		-6.44852		41.0398	16.5248			23.5443												1.26874		-27.0008	0.737103	-1.29215		-10.4105	13.0644			-1.28939
550	-20.6688		-30.2978	27.9453	-28.9388	-34.0155	1.98916	11.1545		36.5279	-23.9163						-10.7832	57.8967		-6.36083		41.036	16.0836			24.2826												4.36173		-27.2759	0.691237	-1.18383		-11.0519	12.9335			-1.60498
555	-20.8919		-30.2716	28.6245	-29.2454	-33.1621	1.80792	13.8737		36.5234	-24.1558						-10.6908	58.2806		-6.31934		40.9671	15.5853			24.3145												5.2015		-26.8522	0.899778	-0.92013		-11.2933	13.1075			-1.1283
560	-21.6955		-30.2449	28.225	-29.5846	-31.842	1.74535	16.3244		36.4079	-24.2119						-10.6515	59.2177		-6.27713		41.2892	15.0142			26.6435												5.85289		-27.3286	0.702295	-0.803032		-11.6344	13.1327			-0.289125
565	-21.8097		-30.3029	28.4281	-30.0746	-29.2374	2.09395	18.1966		36.0424	-24.5333						-11.4904	59.9207		-6.24685		41.6775	14.7551			29.2341												6.67222		-28.3777	-0.290264	-1.48361		-12.095	13.6687			0.267585
570	-21.1877		-30.5087	28.9996	-29.8407	-27.6219	2.2119	19.5524		35.4931	-24.7798						-3.98438	60.1874		-6.26848		41.8969	14.6412			29.7627												6.3619		-28.9764	-1.94141	-0.822425		-12.6398	14.0422			-0.271179
575	-20.7837		-30.6445	29.0985	-30.3798	-25.1252	2.21662	20.3114		35.5004	-25.7782						-5.17328	63.4073		-6.31092		42.2176	13.9785			30.0892												6.00179		-29.0401	-4.00959	-0.560625		-13.1228	14.0728			-1.21139
580	-18.8534		-30.726	28.1055	-31.0422	-23.2632	2.77267	22.0119		34.8288	-26.1887						-5.41194	65.0718		-6.42624		42.1098	13.6481			30.3901												5.36966		-29.3099	-4.5728	-1.13712		-13.2277	14.4132			-1.25535
585	-17.5895		-30.9198	25.6097	-31.4851	-21.5371	2.85128	23.8298		32.8909	-26.4926						-6.42983	66.2878		-6.4046		42.262	12.1746			30.4616												4.06466		-28.8233	-4.92405	-0.673899		-13.3421	15.0052			-1.6012
590	-16.9496		-30.903	24.7417	-31.6841	-18.9378	3.01769	25.8174		31.5571	-26.8163						-7.72623	67.1505		-6.40017		42.4262	11.499			31.0227												3.2265		-28.1805	-6.35621	-1.15295		-13.5993	14.983			-1.97359
595	-16.3366		-30.893	25.2789	-32.409	-17.3267	2.66603	26.3967		31.8644	-27.0395							68.7392		-6.29234		42.2328	10.8299			31.28												2.8061		-26.9592	-8.57891	-2.25956		-13.876	14.9785			-2.22014
600	-15.6538		-30.7897	25.4105	-32.6866	-16.1041	2.40312	26.7718		31.9836	-27.2728							69.8834		-6.29014		42.6798	10.398			31.5466												2.0976		-26.0269	-9.70419	-0.540514		-13.9622	14.9521			-2.0826
605	-15.4361		-30.7573	25.8676	-33.0839	-15.3417	2.23589	27.7423		32.4744	-27.9088							71.6501		-6.24706		43.2579	10.0727			32.1116												0.732467		-25.6546	-10.3028	-0.571527		-13.9823	15.0789			-1.76493
610	-14.7739		-31.3218	25.7268	-33.532	-14.173	2.29735	29.0827		32.2514	-28.7481							72.6287		-6.15642		43.8083	9.9488			32.0523												0.95928		-25.2803	-10.7555	-0.368385		-13.7408	15.361			-1.7596
615	-14.4342		-34.535	25.4335	-33.7762	-11.5308	2.15895	30.2155		31.9534	-31.9757							73.0728		-5.93787		44.54	9.90446			31.9257												1.11362		-25.2766	-11.1503	-0.360721		-13.6615	15.7336			-1.61408
620	-13.6243		-34.3221	26.3775	-33.939	-7.27005	2.15066	31.19		31.7311	-31.9191							73.8202		-5.6382		45.1086	9.76375			31.5993												0.796645		-25.262	-11.477	-0.726379		-13.6299	16.393			-1.52749
625	-12.7263			27.5023	-34.9889	-5.06222	2.03809	32.5846		31.7292	-32.5488							75.5783		-5.64154		45.8618	9.81157			31.2795												0.431653		-24.7536	-11.748	-0.172339		-13.3039	18.3451			-1.79136
630	-12.2902			28.1237	-34.993	-2.95125	2.18137	34.1158		32.051	-33.1855							76.6709		-5.65559		46.4986	9.83626			31.0419												-2.72577		-24.6337	-12.2585	1.47258		-13.2979	19.6652			-2.14892
635	-12.289			28.1555	-35.0059	-2.24945	1.511	34.6104		33.5675	-33.9052							78.3022		-5.99661		46.966	9.57947			30.753												-4.72985		-25.2279	-12.6156	1.79545		-13.4064	20.1908			-2.22348
640	-11.8182			28.5653	-34.0056	-1.8764	1.58326	35.4189		33.5059	-35.5222							78.0732		-5.6713		47.4932	9.47762			30.78												-5.38031		-25.2888	-13.3004	1.69492		-13.6982	20.742			-2.50308
645	-11.2494			28.9466	-34.0067	-1.68806	1.54344	35.9608		33.1368	-36.6673							77.9125		-6.34298		47.951	9.48425			30.7385												-5.65025		-26.0771	-13.8486	1.79503		-13.9029	21.3048			-2.51937
650	-10.4164			28.9986	-33.7549	-1.39206	1.67506	36.2724		32.7124	-37.7003							77.9658		-7.22062		48.6262	9.31916															-5.58771		-26.59	-13.8873	1.66778		-14.0933	21.4875			-2.46188
655	-10.0874			29.3374	-33.7391	-1.26611	2.28323	37.0656		32.376	-38.6344									-7.65981		49.1557	9.09573															-5.97053		-24.6516	-13.8002	1.66428		-14.3535	21.7609			-2.52552
660	-9.97473			28.8938	-33.6078	-1.66217	3.20118	35.8541		32.2139	-39.2633									-8.0438		50.0823	9.12107															-6.03077		-23.967	-13.8752	1.64398		-14.6027	21.7869			-2.53495
665	-9.90805			28.4033	-33.486	-1.69023	3.50689	35.1207		31.4106	-39.8802									-8.5144		51.3482	9.0145															-7.18667		-23.6846	-15.6482	1.52403		-15.4556	22.5821			-2.54024
670	-12.7157			28.2471	-33.3929	-1.96058	3.09168	34.8385		31.6486	-41.2903									-8.65735		53.5343	8.06783															-4.78733		-24.3639	-17.3926	1.65025		-15.5601	23.1452			-2.48241
675	-12.81			28.1735	-32.9963	-2.033	3.03689	34.8883		31.5716	-42.2863									-9.25537		54.2088	7.52037															-4.20084		-24.4618	-18.5053	1.73721		-15.8865	23.3069			-2.51313
680	-12.9485			28.032	-32.6475	-2.27827	3.07154	34.7693		31.6392	-43.8483									-9.89998		54.5923																-4.2791		-25.8353	-21.426	1.65831		-16.4812	23.9349			-2.49362
685	-11.9153			28.1064	-31.6805	-2.2199	3.49326	35.3646		31.6147	-45.1907									-11.1137		55.2616																-4.10769		-26.7696	-25.5856	1.98514		-17.2478	24.0466			-2.74707
690	-11.9356			27.7002	-31.5576	-2.2828	3.55626	35.4745		31.9151	-46.7661									-11.332		55.9723																-2.21172		-28.2312	-25.9343	2.33934		-17.9504	24.0404			-2.7779
695	-11.9847			27.5253	-30.8955	-2.80152	4.07479	35.4775			-47.473									-11.6197		56.0731																-1.36454		-28.1503	-26.1797	2.61503		-18.4202	24.0426			-2.40813
700	-11.9213			27.5293	-30.406	-2.90951	4.45921	35.1532			-48.0209									-11.4912																		-0.712042		-28.0147	-26.4232	2.62138		-19.3022	24.608			-2.80703
705	-11.6164			28.055	-30.1516	-2.61166	5.01557	34.694			-48.3919									-11.2036																		0.0179155		-27.97	-31.2695	2.54459		-20.0731	26.7352			-3.02044
710	-11.332			27.9925	-29.9554	-2.63917	5.0476	33.7968			-49.3958									-11.17																		-1.41249		-28.3584	-31.3751	2.46116		-21.0505	27.0488			-3.34362
715	-8.07432			27.9871	-30.0065	-1.9521	5.36247	33.4356			-50.3217									-11.2604																		-1.28554		-28.6174	-31.1992	2.59066		-21.7009	27.0403			-3.64986
720	-7.52431			27.9106	-29.747	-1.03373	5.50132	32.4901			-56.0657									-11.2925																		-1.44577		-29.3307	-31.2538	2.39301		-22.0588	26.7048			-3.87101
725	-6.948			27.6743	-29.3215	0.161427	5.70765	31.7426			-56.8128									-11.1607																		-2.15768		-29.859	-31.3293	2.40743		-22.3037	26.2702			-3.84118
730	-6.74827			26.7262	-28.6587	0.639133	5.64808	30.91												-11.2474																		-2.73051		-30.3032	-31.6955	2.68026		-24.8685	25.6762			-3.85864
735	-6.68425			26.7953	-28.5013	1.19457	5.26517	29.8171												-10.8753																		-3.13167		-30.4548	-32.933	2.54082		-25.8509	25.5429			-4.35999
740	-6.76111			26.9825	-28.1952	1.71311	4.77259	28.9098																														-3.77133		-30.6015	-33.2638	2.57151		-25.9815	25.8292			-4.6019
745	-6.74187			27.4713	-28.4048	1.91967	3.26239	28.2846																														-4.67615		-30.9273	-33.2428	2.49465		-26.5299	26.2795			-5.11732
750	-6.76168			28.0761	-27.8502	2.57505	3.02158	28.1577																														-4.61046		-31.2918	-33.4749	2.29531		-27.1491	26.4481			-5.15214
755	-6.7459			28.2863	-28.2161	2.74383	2.30843	26.9826																														-4.51842		-31.4795	-33.5692	2.18042		-28.1555	26.7371			-4.89766
760	-6.61799			29.0088	-27.809	3.70315	1.43587	25.7406																														-4.31997		-31.7379	-33.5745	2.30162		-28.0504	27.7625			-5.06688
765	-7.7725			34.1326	-28.1598	4.58801	1.07584	25.103																														-4.29003		-32.1016	-33.9025	2.41549		-28.2085	28.2279			-5.15307
770	-9.01921			35.5468	-28.4196	5.46463	0.177585	25.0324																														-4.42696		-32.3692	-34.9415	2.35023		-29.1024	28.7051			-5.26376
775	-9.72923			36.5448	-28.4253	6.03986	0.137471	24.9971																														-4.212		-31.9104	-34.8943	2.39669		-29.4588	29.6379			-5.28937
780	-9.72676			37.1779	-28.5317	6.61751	-0.462048	24.363																														-4.30126		-31.7565	-35.4589	1.78989		-29.7303	30.3233			-5.31616
785	-9.30323			38.3341	-28.5297		-0.605125	24.1211																														-4.24272		-31.8401	-35.8341	1.65366		-32.2501	30.9698			-5.01451
790	-8.23583			42.841	-28.5514		-0.878918	23.7362																														-4.32372		-32.5093	-36.8758	1.46205		-32.5662	31.9743			-5.09722
795	-7.24103			43.4908	-28.771		-1.39509	23.0461																														-5.00244		-33.8947	-39.2893	1.01301		-33.0021	32.8591			-4.94707
800	-3.88578			44.6828	-28.9914		-2.20409	23.3047																														-6.04033		-35.8041	-39.4313	1.18622		-33.6508	33.1887			-5.07785
805	-3.70364			45.9189	-29.1767		-2.52419	23.4416																														-6.45943		-36.3404	-39.3674	1.16296		-33.6458	33.5326			-5.38167
810	-3.36641			48.2959	-29.2647		-2.78332	23.841																														-7.22432		-35.9218	-38.742	1.22455		-34.3115	33.4531			-5.74986
815	-3.08427			50.2531	-29.1253		-2.82834	24.7531																														-7.72947		-34.5792	-38.0498	1.19492		-34.5592	33.5427			-6.08073
820	-2.52874			51.7821	-29.1495		-3.18823	25.4322																														-7.7436		-31.5218	-36.4631	1.25312		-35.2441	33.4428			-5.09081
825	-1.86845			52.7808	-29.1615		-3.39328	25.3873																														-7.85061		-30.9141	-36.3931	1.07967		-36.6111	33.3047			-4.99557
830	-1.86109			53.7566	-29.238		-3.82982	24.1445																														-7.91756		-30.5264	-35.8404	0.916172		-37.5354				-5.93767
835	-1.47106			54.9222	-29.3414		-4.74079	24.0146																														-7.94433		-30.1299	-35.7392	0.826085		-38.4165				-5.26558
840	0.163647			55.9261	-29.6922		-5.31706	23.5525																														-8.16415		-29.8444	-35.4773	0.791108		-38.5356				-4.47046
845	1.39572			56.9375	-29.9829		-5.75357	22.6148																														-8.72455		-29.5417	-31.9661	0.593193		-39.1755				-3.83626
850	1.72252			57.128	-30.1208		-6.28305	22.2438																														-8.72415		-29.1189	-30.8722	0.598564		-40.0878				-4.41134
855	0.948633			57.8514	-30.0558		-6.32442	23.3041																														-8.70145		-28.3407	-29.3383	0.479837		-41.5072				-4.43232
860	-0.94746			58.3011	-30.2025		-6.7371	24.5097																														-8.66045		-27.9303	-27.9963	0.274482		-41.8694				-4.39757
865	-1.31205			59.4784	-30.1569		-7.29162	25.3522																														-8.72596		-27.7656	-27.437	0.25734		-42.489				-3.48616
870	-1.70848			57.2173	-30.4214		-7.18716	24.7127																														-8.08464		-26.5206	-26.5276	0.377071		-43.868				-3.08365
875	-1.89529			57.1059	-30.2947		-7.29581	24.3628																														-7.53249		-23.7334	-25.1883	0.531435		-45.0968				-3.12565
880	-2.25298			56.5661	-30.8643		-7.35515	20.1806																														-7.34961		-22.7996	-23.4709	0.741847		-45.5523				-3.22366
885	-2.3012			56.2177	-31.0378		-7.04366	21.0208																																-22.5176	-22.7144	0.749662		-46.0087				-3.16163
890	-2.33983			52.399	-31.3059		-6.67428	24.7891																																-21.7012	-21.8568	1.24842		-45.7876				-3.46135
895	-2.79041			52.042	-32.1406		-8.92742	25.2029																																-20.9699	-20.9283	1.75026		-46.0113				-3.2118
900	-2.9538			48.5239	-32.5957		-8.98707	25.7623																																-20.7707	-20.3038	2.10437		-46.2253				-3.14265
905	-3.14154			47.2768	-32.9154		-9.00831	26.9236																																-20.4157	-19.2814	2.23175		-46.3597				-3.09492
910	-3.53023			46.6495	-33.4955		-8.82479	28.3605																																-16.602	-18.7227	2.29299		-46.4139				-3.17537
915	-4.20426			46.0597	-34.3459		-8.81452	32.2407																																-16.3239	-18.6424	2.2185		-46.7951				-3.24504
920	-4.83371			45.2936	-34.8824		-9.10233	32.6107																																-16.2722	-17.7132	1.81321		-46.7623				-3.06383
925	-5.17306			43.8637	-35.1176		-9.80647	33.5226																																-16.0187	-17.6844	1.69599		-46.7136				-3.21024
930	-5.74988			42.0841	-35.5578		-10.8207	34.0497																																-15.9798	-17.084	1.52912		-46.6429				-3.90979
935	-6.53926			40.9852	-36.2263		-11.41	34.2135																																-15.5383	-17.1017	1.38002		-46.35				-4.72221
940	-6.46418			40.3803	-36.508		-12.3484	34.584																																-15.854	-17.1383	1.4542		-46.1275				-5.18767
945	-4.70659			40.4394	-36.6325		-12.307	34.789																																-16.4265	-17.0502	1.51741		-46.5161				-5.75817
950	-4.66712			39.3745	-37.155		-11.8356	35.3638																																-16.7028	-17.0075	1.67579		-46.6068				-6.41984
955	-4.46243			39.1931	-38.0913		-11.4157	35.4355																																-16.5874	-13.7871	1.89587		-46.0388				-7.31245
960	-4.11729			39.1386	-38.3379		-11.1294	35.6122																																-16.5725	-13.1712	2.7424		-45.6974				-7.99595
965	-4.03462			39.1471	-38.6994		-10.6564	36.0797																																-16.5161	-12.5009	6.56069		-44.7561
970	-3.13773			38.4829	-39.1741		-10.4097	41.795																																-16.5802	-12.2353	6.43387		-44.0809
975	-2.74985			38.5852	-40.6745		-10.3881	41.4547																																-16.5842	-11.8865	6.21541		-43.091
980	-2.75455			39.0634	-41.154		-10.7559	41.0764																																-16.4415	-10.2636	6.17568		-42.1717
985	-2.53169			38.9221	-41.1609		-10.9216	41.3634																																-16.5928	-9.29102	5.97607		-34.9706
990	-2.58087			38.1319	-41.3178		-11.0071	41.1646																																-16.5494	-8.67063	5.90561		-38.8475
995	-2.51974			38.6773	-41.2204		-11.0035	41.3491																																-16.4092	-7.82511	5.90895		-39.8279
[truncated: 1,068 more columns]
